# Supplementary material for: Insights into the capability of the lignocellulolytic enzymes of Penicillium parvum 4-14 to saccharify corn bran after alkaline hydrogen peroxide pretreatment
Source: Biotechnol Biofuels Bioprod. 2023 May 11;16:79. doi: 10.1186/s13068-023-02319-x (PMC10176746; doi:10.1186/s13068-023-02319-x)
Supplement: Supplementary file 4 — Additional file 4: Table S7. List of Illumina and single molecule real-timesequencing data of P. parvum 4-14. Table S8. General genome properties of P. parvum and other lignocellulose-degrading fungi. Table S9. The predicted secondary metabolism gene clusters in P. parvum 4-14. [file 13068_2023_2319_MOESM4_ESM.xlsx]

## Sheet: Table S7
Table S7 List of Illumina and single molecule real-time (SMRT) sequencing data of P. parvum 4-14
	Illumina NovaSeq PE150 data	PacBio Sequel(SMRT) data
Clean data
Insert size (bp)	350	20000
Numer of reads	—	210365
Clean read length (bp)	150:150	11829
Clean data (Mb)	1640	2488
Assembly
Contig	232	8
Total length (bp)	25477972	25766470
N50 length (bp)	302403	3921554
Max length (bp)	1061088	6080413
Min Length (bp)	262	—
Sequence GC (%)	52.1	52.06

## Sheet: Table S8
Table S8 General genome properties of P. parvum and other lignocellulose-degrading fungi
Species	P. parvum	P. decumbens	T. reesei	A. niger	A. oryzae
Strain	4-14b	114-2	QM6a	CBS 513.88	3.042
Genome size (Mb)	25.8	30.2	33.9	33.9	36.5
GC content (%)	52.06	50.6	52	50.4	48.3
Protein-coding genes	8897	9823	9129	14086	11399
Gene average length (bp)	1461	1597	1793	1572	nd
Secreted proteins	484	nd	nd	nd	nd
Gene density (genes per Mb)	345.2	325.3	269.3	415.6	312.3
tRNA gene	147	176	nd	269	243
Accession no.	JAPJNL000000000	AGIH00000000	AAIL00000000	AM270980–AM270998	AKHY00000000
Reference	This study	Liu et al. 2013	Martinez et al. 2008	Pel et al. 2007	Zhao et al. 2013
nd, no data
References
Zhao G, Yao Y, Chen W, Cao X (2013) Comparison and analysis of the genomes of two Aspergillus oryzae strains. Journal of Agricultural and Food Chemistry, 61: 7805-7809
Liu G, Zhang L, Wei X, Zou G, et al., (2013) Genomic and secretomic analyses reveal unique features of the lignocellulolytic enzyme system of Penicillium decumbens. PLoS One, 8(2):e55185
Martinez D, Berka RM, Henrissat B, Saloheimo M, et al., (2008) Genome sequencing and analysis of the biomass-degrading fungus Trichoderma reesei (syn. Hypocrea jecorina), Nat Biotechnol, 26(5): 553-560
Pel HJ, de Winde JH, Archer DB, Dyer PS (2008) Genome sequencing and analysis of the versatile cell factory Aspergillus niger CBS 513.88, Nat Biotechnol, 25(2): 221-231

## Sheet: Table S9
Table S9 The predicted secondary metabolism gene clusters in P. parvum 4-14
Cluster	Cluster number	Gene number
T1PKS	10	132
NRPS	4	67
NRPS-like	8	123
NRPS-like/betalactone	1	23
NRPS/T1PKS	3	49
Terpene	7	54
NRPS/betalactone	1	14
Betalactone	1	13
Total	35	475
T1PKS, type 1 polyketide synthase; NRPS, non-ribosomal peptide synthetase
