# Supplementary material for: Insights into the capability of the lignocellulolytic enzymes of Penicillium parvum 4-14 to saccharify corn bran after alkaline hydrogen peroxide pretreatment
Source: Biotechnol Biofuels Bioprod. 2023 May 11;16:79. doi: 10.1186/s13068-023-02319-x (PMC10176746; doi:10.1186/s13068-023-02319-x)
Supplement: Supplementary file 6 — Additional file 6: Table S10. The predicted CAZymes in P. parvum genome. [file 13068_2023_2319_MOESM6_ESM.xlsx]

## Sheet: Table S10
Table S10 The predicted CAZymes in P. parvum genome
Group	Protein ID	Family	Length (aa)	Function prediction	Signal	Existing in the secretomes
GHs	PP01827	GH1	483	β-glucosidase (EC 3.2.1.21)	N	N
	PP01862	GH1	562	β-glucosidase (EC 3.2.1.21)	Y	Y
	PP02520	GH1	488	β-glucosidase (EC 3.2.1.21)	N	N
	PP06037	GH1	503	β-glucosidase (EC 3.2.1.21)	N	N
	PP08205	GH1	618	β-glucosidase (EC 3.2.1.21)	Y	Y
	PP00568	GH2	644	β-galactosidase (EC 3.2.1.23)	Y	Y
	PP05885	GH2	484	β-galactosidase (EC 3.2.1.23)	N	N
	PP00620	GH2	852	β-mannosidase (EC 3.2.1.25)	N	N
	PP05558	GH2	933	β-mannosidase (EC 3.2.1.25)	Y	Y
	PP08238	GH2	845	β-mannosidase (EC 3.2.1.25)	N	N
	PP08220	GH2	894	exo-β-glucosaminidase (EC 3.2.1.165)	Y	N
	PP06827	GH2	720	unknown	Y	Y
	PP00508	GH3	862	β-glucosidase (EC 3.2.1.21)	Y	Y
	PP00690	GH3	801	β-glucosidase (EC 3.2.1.21)	Y	Y
	PP01012	GH3	1077	β-glucosidase (EC 3.2.1.21)	Y	N
	PP04712	GH3	625	β-glucosidase (EC 3.2.1.21)	N	Y
	PP04992	GH3	631	β-glucosidase (EC 3.2.1.21)	N	Y
	PP05363	GH3	872	β-glucosidase (EC 3.2.1.21)	Y	N
	PP06979	GH3	410	β-glucosidase (EC 3.2.1.21)	N	N
	PP07999	GH3	732	β-glucosidase (EC 3.2.1.21)	Y	Y
	PP08884	GH3	840	β-glucosidase (EC 3.2.1.21)	N	N
	PP02076	GH3	793	xylan 1,4-β-xylosidase (EC 3.2.1.37)	Y	Y
	PP05440	GH3	769	xylan 1,4-β-xylosidase (EC 3.2.1.37)	Y	Y
	PP01230	GH3	931	β-N-acetylhexosaminidase (EC 3.2.1.52)	N	N
	PP02460	GH3	850	β-N-acetylglucosaminidase (EC 3.2.1.96)	N	N
	PP04925	GH5_4; CBM1	592	endo-β-1,4-mannanase (EC 3.2.1.78)	Y	Y
	PP02987	GH5_5	329	endo-β-1,4-glucanase (EC 3.2.1.4)	Y	Y
	PP03978	GH5_5; CBM1	436	endo-β-1,4-glucanase (EC 3.2.1.4)	Y	Y
	PP00567	GH5_9	413	glucan 1,3-β-glucosidase (EC 3.2.1.58)	Y	N
	PP05611	GH5_9	877	glucan 1,3-β-glucosidase (EC 3.2.1.58)	N	N
	PP07966	GH5_12	751	steryl β-glucosidase (EC 3.2.1.104); β-glucosidase (EC 3.2.1.21); β-glucosylceramidase (EC 3.2.1.45)	N	N
	PP04288	GH5_22	469	endo-β-1,4-glucanase (EC 3.2.1.4)	N	N
	PP03360	GH5_23	213	glucan β-1,3-glucosidase (EC 3.2.1.58)	N	N
	PP07188	GH6	387	1,4-β-D-glucan cellobiohydrolase (EC 3.2.1.91)	Y	Y
	PP06287	GH7; CBM1	527	1,4-β-D-glucan cellobiohydrolase (EC 3.2.1.91)	Y	Y
	PP07177	GH7	421	endo-β-1,4-glucanase (EC 3.2.1.4)	Y	Y
	PP08806	GH7	453	1,4-β-D-glucan cellobiohydrolase (EC 3.2.1.91)	Y	Y
	PP06205*	GH10; CBM1	404	endo-β-1,4-xylanase (EC 3.2.1.8)	Y	Y
	PP08285	GH10	326	endo-β-1,4-xylanase (EC 3.2.1.8)	Y	Y
	PP00661*	GH11	210	endo-β-1,4-xylanase (EC 3.2.1.8)	Y	Y
	PP03584	GH11	221	endo-β-1,4-xylanase (EC 3.2.1.8)	Y	Y
	PP05628	GH11; CBM1	214	endo-β-1,4-xylanase (EC 3.2.1.8)	Y	Y
	PP00666	GH12	249	xyloglucan-specific endo-β-D-1,4-glucanase (EC 3.2.1.151)	Y	Y
	PP05365	GH12	329	xyloglucan-specific endo-β-D-1,4-glucanase (EC 3.2.1.151)	Y	N
	PP07505	GH12	236	endo-β-1,4-glucanase (EC 3.2.1.4)	Y	Y
	PP05252	GH13_1	495	α-amylase (EC 3.2.1.1)	Y	Y
	PP07028	GH13_1	495	α-amylase (EC 3.2.1.1)	Y	N
	PP07394	GH13_1; CBM20	473	α-amylase (EC 3.2.1.1)	N	Y
	PP03796	GH13_22	2282	cell wall α-1,3-glucan synthase	N	N
	PP02179	GH13_25	1532	4-α-glucanotransferase/amylomaltase (EC 2.4.1.25)	N	N
	PP03756	GH13_31	466	α-glucosidase (EC 3.2.1.20)	N	N
	PP03757	GH13_31	599	α-glucosidase (EC 3.2.1.20); α-amylase (EC 3.2.1.1)	N	N
	PP06974	GH13_40	320	α-glucosidase (EC 3.2.1.20)	N	N
	PP07797	GH13_40	585	α-glucosidase (EC 3.2.1.20)	N	N
	PP07011	GH13_8; CBM48	690	α-1,4-glucan branching enzyme (EC 2.4.1.18)	N	N
	PP00131	GH15	681	glucoamylase (EC 3.2.1.3); glucodextranase (EC 3.2.1.70); α,α-trehalase (EC 3.2.1.28); dextran dextrinase (EC 2.4.1.2)	N	N
	PP02019	GH15	495	glucoamylase (EC 3.2.1.3)	Y	N
	PP02135	GH15; CBM20	756	glucoamylase (EC 3.2.1.3); glucodextranase (EC 3.2.1.70); α,α-trehalase (EC 3.2.1.28); dextran dextrinase (EC 2.4.1.2)	Y	N
	PP03013	GH15	473	glucoamylase (EC 3.2.1.3)	N	N
	PP07395	GH15; CBM20	633	glucoamylase (EC 3.2.1.3); glucodextranase (EC 3.2.1.70); α,α-trehalase (EC 3.2.1.28); dextran dextrinase (EC 2.4.1.2)	Y	Y
	PP00035	GH16_1	654	endo-1,3(4)-β-glucanase (EC 3.2.1.6)	Y	Y
	PP00763	GH16_1	382	endo-1,3(4)-β-glucanase (EC 3.2.1.6)	Y	Y
	PP04879	GH16_1	473	endo-1,3(4)-β-glucanase (EC 3.2.1.6)	N	N
	PP00763	GH16_1	382	endo-1,3(4)-β-glucanase (EC 3.2.1.6)	Y	N
	PP01999	GH16_18	413	endo-β-1,3-glucanase;laminarinase (EC 3.2.1.39)	Y	Y
	PP05328	GH16_18	475	endo-β-1,3-glucanase;laminarinase (EC 3.2.1.39)	Y	N
	PP07927	GH16_18	365	endo-β-1,3-glucanase;laminarinase (EC 3.2.1.39)	Y	N
	PP02929	GH16_19; CBM18	438	chitin β-1,3/1,6-glucanosyltransferase (EC 2.4.1.-)	Y	Y
	PP03730	GH16_2	689	β-1,6 glucan synthetase	N	N
	PP06660	GH16_22	486	endo-β-1,3-1,4-glucanase (EC 3.2.1.73)	Y	N
	PP08181	GH16_4	290	endo-β-1,3-glucanase;laminarinase (EC 3.2.1.39)	N	N
	PP01427	GH17	319	glucan endo-1,3-β-glucosidase (EC 3.2.1.39)	Y	Y
	PP03436	GH17	562	β-1,3-glucosidase (EC 3.2.1.-)	N	N
	PP03787	GH17	456	glucan endo-1,3-β-glucosidase (EC 3.2.1.39)	Y	Y
	PP04352	GH17	632	glucan endo-1,3-β-glucosidase (EC 3.2.1.39)	N	Y
	PP06066	GH17	206	exo-β-1,3-glucanase	N	N
	PP00822	GH18	363	chitinase (EC 3.2.1.14)	N	N
	PP01509	GH18; CBM18	1752	glycosyl hydrolases family 18-domain-containing protein	Y	N
	PP01871	GH18; CBM50	1475	chitinase (EC 3.2.1.14)	Y	N
	PP02488	GH18	400	chitinase (EC 3.2.1.14)	N	Y
	PP03962	GH18	338	chitinase (EC 3.2.1.14)	Y	Y
	PP04483	GH18	321	chitinase (EC 3.2.1.14)	N	N
	PP04513	GH18	536	chitinase (EC 3.2.1.14)	Y	N
	PP06180	GH18	429	chitinase (EC 3.2.1.14)	Y	Y
	PP07820	GH18; CBM18	420	chitinase (EC 3.2.1.14)	N	N
	PP07896	GH18	620	chitinase (EC 3.2.1.14)	N	N
	PP01847	GH18	1351	glycosyl hydrolases family 18-domain-containing protein	N	N
	PP02488	GH18	400	chitinase (EC 3.2.1.14)	N	N
	PP04491	GH18	1016	chitinase (EC 3.2.1.14)	N	N
	PP05703	GH18	586	chitinase (EC 3.2.1.14)	N	N
	PP07848	GH18	348	chitinase (EC 3.2.1.14)	N	N
	PP03370	GH20	601	β-hexosaminidase (EC 3.2.1.52)	Y	Y
	PP07822	GH20	714	β-hexosaminidase (EC 3.2.1.52)	N	Y
	PP03475	GH24	175	lysozyme (EC 3.2.1.17)	Y	N
	PP03611	GH25	233	lysozyme (EC 3.2.1.17)	Y	Y
	PP00933	GH27	470	α-galactosidase (EC 3.2.1.22)	Y	Y
	PP04893	GH27	435	α-galactosidase (EC 3.2.1.22)	Y	Y
	PP06635	GH27; CBM13	543	α-galactosidase (EC 3.2.1.22)	Y	Y
	PP07518	GH27; CBM35	560	α-galactosidase (EC 3.2.1.22)	N	Y
	PP00451	GH28	825	exo-polygalacturonase (EC 3.2.1.67)	Y	Y
	PP00983	GH28	361	exo-polygalacturonase (EC 3.2.1.67)	N	N
	PP03908	GH28	387	polygalacturonase (EC 3.2.1.15)	Y	N
	PP05871	GH28	307	endopolygalacturonase	N	N
	PP07978	GH28	188	exo-polygalacturonase (EC 3.2.1.67)	N	N
	PP08540	GH28	352	rhamnogalacturonase (EC 3.2.1.171)	N	Y
	PP07378	GH28	436	exo-polygalacturonosidase (EC 3.2.1.82)	Y	Y
	PP02075	GH29	539	α-L-fucosidase (EC 3.2.1.51)	N	Y
	PP08084	GH30_3	486	endo-1,6-β-D-glucanase (EC 3.2.1.75)	Y	Y
	PP01328	GH30_7	465	endo-β-1,4-xylanase (EC 3.2.1.8)	Y	Y
	PP08282	GH30_7; CBM1	522	xylanase cleaving 4-Me-GlcA or GlcA-substituted xylan (EC 3.2.1.-)	Y	Y
	PP03411	GH31; CBM20	1028	α-glucosidase (EC 3.2.1.20)	Y	Y
	PP04519	GH31	959	α-glucosidase (EC 3.2.1.20)	Y	N
	PP05253	GH31	987	α-glucosidase (EC 3.2.1.20)	Y	Y
	PP07129	GH31	971	α-glucosidase (EC 3.2.1.20)	Y	Y
	PP00419	GH31	848	α-glucosidase (EC 3.2.1.20)	N	N
	PP02000	GH31	885	α-glucosidase (EC 3.2.1.20)	Y	N
	PP02109	GH31	742	α-xylosidase (EC 3.2.1.177)	Y	Y
	PP02390	GH31	370	α-xylosidase (EC 3.2.1.177)	Y	N
	PP00166	GH31	763	α-xylosidase (EC 3.2.1.177)	N	N
	PP00783	GH31	663	α-xylosidase (EC 3.2.1.177);α-glucosidase (EC 3.2.1.20)	N	N
	PP00628	GH32	537	exo-inulinase (EC 3.2.1.80)	Y	Y
	PP01171	GH32	612	invertase (EC 3.2.1.26)	N	N
	PP04301	GH32	522	exo-inulinase (EC 3.2.1.80)	N	Y
	PP05619	GH32	638	acid β-fructofuranosidase	Y	Y
	PP01767	GH35	1011	β-1,3-galactosidase (EC 3.2.1.-)	Y	Y
	PP02801	GH35	353	β-1,3-galactosidase (EC 3.2.1.-)	N	N
	PP05988	GH35	620	β-1,3-galactosidase (EC 3.2.1.-)	Y	Y
	PP07930	GH36	495	α-galactosidase (EC 3.2.1.22)	N	N
	PP08657	GH36	1517	raffinose synthase (EC 2.4.1.82)	N	N
	PP06026	GH37	729	α,α-trehalase (EC 3.2.1.28)	N	N
	PP08056	GH38	1094	α-mannosidase (EC 3.2.1.24)	N	N
	PP03312	GH43_1	339	xylan β-1,4-xylosidase (EC 3.2.1.37); α-L-arabinofuranosidase (EC 3.2.1.55)	N	N
	PP03499	GH43	339	endo-α-1,5-L-arabinanase (EC 3.2.1.99)	N	Y
	PP06710	GH43_30	320	endo-α-1,5-L-arabinanase (EC 3.2.1.99)	Y	Y
	PP04373	GH43_30	440	endo-α-1,5-L-arabinanase (EC 3.2.1.99)	N	N
	PP08283	GH43_36; CBM1	565	α-L-arabinofuranosidase (EC 3.2.1.55)	Y	Y
	PP00048	GH43_6	365	endo-α-1,5-L-arabinanase (EC 3.2.1.99)	Y	N
	PP05384	GH43_6	323	endo-α-1,5-L-arabinanase (EC 3.2.1.99)	Y	Y
	PP07935	GH43_6	401	endo-α-1,5-L-arabinanase (EC 3.2.1.99)	Y	N
	PP08173	GH43_6	249	endo-α-1,5-L-arabinanase (EC 3.2.1.99)	N	N
	PP00333	GH47	675	α-mannosidase (EC 3.2.1.113)	N	N
	PP00462	GH47	841	α-mannosidase (EC 3.2.1.113)	N	N
	PP01810	GH47	509	α-mannosidase (EC 3.2.1.113)	Y	Y
	PP01927	GH47	852	α-mannosidase (EC 3.2.1.113)	N	N
	PP05243	GH47	617	α-mannosidase (EC 3.2.1.113)	N	N
	PP05685	GH47	579	α-mannosidase (EC 3.2.1.113)	N	N
	PP06034	GH47	547	α-mannosidase (EC 3.2.1.113)	Y	Y
	PP06061	GH47	917	α-mannosidase (EC 3.2.1.113)	Y	N
	PP08477	GH47	1098	α-mannosidase (EC 3.2.1.113)	Y	N
	PP08772	GH47	629	α-mannosidase (EC 3.2.1.113)	Y	N
	PP01020	GH49	474	dextranase (EC 3.2.1.11)	N	N
	PP03555	GH51	636	α-L-arabinofuranosidase (EC 3.2.1.55)	Y	Y
	PP07194	GH51	505	α-L-arabinofuranosidase (EC 3.2.1.55)	N	N
	PP08582	GH51	580	α-L-arabinofuranosidase (EC 3.2.1.55)	Y	N
	PP00361	GH53	353	endo-β-1,4-galactanase (EC 3.2.1.89)	Y	Y
	PP00851	GH53	326	endo-β-1,4-galactanase (EC 3.2.1.89)	N	N
	PP02861	GH53	305	endo-β-1,4-galactanase (EC 3.2.1.89)	N	N
	PP07776	GH54; CBM42	503	α-L-arabinofuranosidase (EC 3.2.1.55)	Y	Y
	PP01794	GH55	987	exo-β-1,3-glucanase (EC 3.2.1.58)	Y	Y
	PP06162	GH55	801	exo-β-1,3-glucanase (EC 3.2.1.58)	Y	Y
	PP07502	GH55	810	exo-β-1,3-glucanase (EC 3.2.1.58)	N	N
	PP00827	GH62	318	α-L-arabinofuranosidase (EC 3.2.1.55)	Y	N
	PP07503*	GH62	328	α-L-arabinofuranosidase (EC 3.2.1.55)	Y	Y
	PP08284*	GH62; CBM1	325	α-L-arabinofuranosidase (EC 3.2.1.55)	Y	Y
	PP01062	GH63	823	processing α-glucosidase (EC 3.2.1.106)	Y	N
	PP03677	GH63	1041	processing α-glucosidase (EC 3.2.1.106)	N	N
	PP08722	GH64	415	β-1,3-glucanase (EC 3.2.1.39)	N	Y
	PP07559	GH65	1071	α,α-trehalase (EC 3.2.1.28)	Y	Y
	PP04688	GH67	834	α-1,2-glucuronidase (EC 3.2.1.131)	Y	Y
	PP00008	GH71; CBM24	608	α-1,3-glucanase (EC 3.2.1.59).	N	Y
	PP02964	GH71	495	α-1,3-glucanase (EC 3.2.1.59).	Y	Y
	PP04475	GH71	513	glycosyl hydrolase family 71-domain-containing protein	Y	Y
	PP00160	GH72; CBM43	532	β-1,3-glucanosyltransglycosylase (EC 2.4.1.-)	Y	Y
	PP02259	GH72	455	β-1,3-glucanosyltransglycosylase (EC 2.4.1.-)	Y	Y
	PP02660	GH72	454	β-1,3-glucanosyltransglycosylase (EC 2.4.1.-)	Y	Y
	PP03182	GH72	503	β-1,3-glucanosyltransglycosylase (EC 2.4.1.-)	N	N
	PP06305	GH72	466	β-1,3-glucanosyltransglycosylase (EC 2.4.1.-)	Y	Y
	PP07204	GH72	394	β-1,3-glucanosyltransglycosylase (EC 2.4.1.-)	N	N
	PP08559	GH72	533	β-1,3-glucanosyltransglycosylase (EC 2.4.1.-)	Y	Y
	PP07434	GH75	287	chitosanase (EC 3.2.1.132)	Y	Y
	PP00640	GH76	423	α-1,6-mannanase (EC 3.2.1.101)	N	N
	PP01401	GH76	380	α-1,6-mannanase (EC 3.2.1.101)	Y	N
	PP02143	GH76	464	α-1,6-mannanase (EC 3.2.1.101)	Y	Y
	PP07739	GH76	454	α-1,6-mannanase (EC 3.2.1.101)	Y	Y
	PP08219	GH76	808	α-1,6-mannanase (EC 3.2.1.101)	Y	N
	PP08875	GH76	383	α-1,6-mannanase (EC 3.2.1.101)	N	N
	PP02914	GH76	578	α-1,6-mannanase (EC 3.2.1.101)	Y	N
	PP00452	GH78	303	α-L-rhamnosidase (EC 3.2.1.40)	N	Y
	PP00453	GH78	364	α-L-rhamnosidase (EC 3.2.1.40)	N	Y
	PP04965	GH78	662	α-L-rhamnosidase (EC 3.2.1.40)	Y	Y
	PP07164	GH79	233	β-glucuronidase (EC 3.2.1.31)	N	N
	PP08064	GH79	540	β-glucuronidase (EC 3.2.1.31)	Y	Y
	PP00639	GH81	719	endo-β-1,3-glucanase (EC 3.2.1.39)	N	N
	PP00625	GH89	631	α-N-acetylglucosaminidase (EC 3.2.1.50)	N	N
	PP04405	GH89	177	α-N-acetylglucosaminidase (EC 3.2.1.50)	Y	Y
	PP03581	GH92	840	mannosyl-oligosaccharide α-1,2-mannosidase (EC 3.2.1.113)	Y	Y
	PP06224	GH92	798	α-1,2-mannosidase (EC 3.2.1.-)	Y	Y
	PP07063	GH92	847	α-1,2-mannosidase (EC 3.2.1.-)	Y	Y
	PP07926	GH92	742	α-1,2-mannosidase (EC 3.2.1.-)	Y	Y
	PP02132	GH93	372	exo-α-L-1,5-arabinanase (EC 3.2.1.-)	N	N
	PP05929	GH93; CBM13	588	exo-α-L-1,5-arabinanase (EC 3.2.1.-)	Y	N
	PP04962	GH95	404	α-L-fucosidase (EC 3.2.1.51)	Y	Y
	PP04963	GH95	368	α-L-fucosidase (EC 3.2.1.51)	N	Y
	PP07138	GH95	1017	α-L-fucosidase (EC 3.2.1.51)	N	Y
	PP08225	GH105	366	unsaturated rhamnogalacturonyl hydrolase (EC 3.2.1.172)	N	N
	PP02157	GH106	1038	α-L-rhamnosidase (EC 3.2.1.40); rhamnogalacturonan α-L-rhamnohydrolase (EC 3.2.1.174)	Y	Y
	PP07755	GH114	310	endo-α-1,4-polygalactosaminidase (EC 3.2.1.109)	N	Y
	PP00179	GH125	514	exo-α-1,6-mannosidase (EC 3.2.1.-)	N	N
	PP06493	GH125	536	exo-α-1,6-mannosidase (EC 3.2.1.-)	Y	N
	PP08031	GH127	662	β-L-arabinofuranosidase (EC 3.2.1.185)	N	N
	PP00105	GH128	264	β-1,3-glucanase (EC 3.2.1.39); β-1,3-glucosidase (EC 3.2.1.-)	Y	N
	PP00621	GH130	342	β-1,4-mannosylglucose phosphorylase (EC 2.4.1.281)	N	N
	PP00623	GH130	363	β-1,2-oligomannan phosphorylase (EC 2.4.1.340)	Y	N
	PP03576	GH131; CBM1	261	endo-β-1,4-glucanase (EC 3.2.1.21); exo-β-1,3-glucanase (EC 3.2.1.58)	Y	Y
	PP01735	GH132	459	β-1,3-glucosidase (EC 3.2.1.-)	Y	N
	PP04271	GH132	445	β-glucosidase (SUN family)	N	Y
	PP07754	GH135	305	α-1,4-galactosaminogalactan hydrolase (EC 3.2.1.-)	N	N
	PP01971	GH152	724	β-1,3-glucanase (EC 3.2.1.39)	N	N
	PP06039	GH162	522	endo-β-1,2-glucanase (EC 3.2.1.71)	Y	Y
	PP04079	GHNC	396	unknown	Y	N
	PP04100	GHNC; CBM50	406	unknown	N	N
CEs	PP07504*	CE1	280	feruloyl esterase (EC 3.1.1.73)	Y	Y
	PP05586	CE1	280	feruloyl esterase (EC 3.1.1.73)	Y	Y
	PP03157	CE2	405	acetyl xylan esterase (EC 3.1.1.72)	Y	N
	PP01299	CE5	220	acetyl xylan esterase (EC 3.1.1.72)	Y	N
	PP02202	CE5	239	acetyl xylan esterase (EC 3.1.1.72); cutinase (EC 3.1.1.74)	Y	N
	PP03694	CE5	234	acetyl xylan esterase (EC 3.1.1.72)	Y	Y
	PP01465	CE5	269	cutinase (EC 3.1.1.74)	Y	N
	PP03311	CE5	224	cutinase (EC 3.1.1.74)	Y	N
	PP02049	CE8	328	pectin methylesterase (EC 3.1.1.11)	Y	Y
	PP07771	CE8	394	pectin methylesterase (EC 3.1.1.11)	Y	Y
	PP01234	CE9	426	N-acetylglucosamine 6-phosphate deacetylase (EC 3.5.1.25)	N	N
	PP08150	CE9	447	N-acetylglucosamine 6-phosphate deacetylase (EC 3.5.1.25)	N	N
	PP08164	CE12	169	rhamnogalacturonan acetylesterase (EC 3.1.1.-)	N	N
	PP02986	CE16	257	acetyl xylan esterase (EC 3.1.1.72)	N	Y
PLs	PP02134	PL1_4	451	pectin lyase (EC 4.2.2.10)	Y	N
	PP07036	PL1_4	376	pectin lyase (EC 4.2.2.10)	Y	Y
	PP00847	PL1_7	324	pectate lyase (EC 4.2.2.2)	Y	Y
AAs	PP01895	AA1	655	multicopper oxidase	N	N
	PP01940	AA1	596	laccase-like multicopper oxidase (EC 1.10.3.-)	Y	Y
	PP04530	AA1	682	laccase-like multicopper oxidase (EC 1.10.3.-)	N	N
	PP04487	AA1_2	577	laccase/p-diphenol:oxygen oxidoreductase/ferroxidase (EC 1.10.3.2)	Y	N
	PP04567	AA1_2	672	laccase/p-diphenol:oxygen oxidoreductase/ferroxidase (EC 1.10.3.2)	Y	N
	PP00228	AA1_3	466	laccase/p-diphenol:oxygen oxidoreductase/ferroxidase (EC 1.10.3.2)	N	N
	PP07475	AA1_3	133	laccase/p-diphenol:oxygen oxidoreductase/ferroxidase (EC 1.10.3.2)	N	N
	PP06202	AA2	309	cytochrome-c peroxidase (EC 1.11.1.5)	N	N
	PP08752	AA2	374	cytochrome-c peroxidase (EC 1.11.1.5)	Y	N
	PP02104	AA3	726	alcohol oxidase (EC 1.1.3.13)	N	N
	PP03178	AA3	646	glucose-methanol-choline (gmc) oxidoreductase	Y	N
	PP07574	AA3_1	228	cellobiose dehydrogenase (EC 1.1.99.18)	N	N
	PP03643	AA3_1	394	cellobiose dehydrogenase (EC 1.1.99.18)	N	N
	PP00490	AA3	549	alcohol oxidase (EC 1.1.3.13)	N	N
	PP00507	AA3_2	508	aryl alcohol oxidase (EC 1.1.3.7)	N	N
	PP01233	AA3_2	542	glucose-methanol-choline (gmc) oxidoreductase	N	N
	PP01934	AA3_2	583	glucose-methanol-choline (gmc) oxidoreductase	N	N
	PP03059	AA3_2	586	glucose-methanol-choline (gmc) oxidoreductase	N	N
	PP03155	AA3_2	582	glucose 1-oxidase (EC 1.1.3.4)	N	N
	PP03156	AA3_2	625	glucose-methanol-choline (gmc) oxidoreductase	N	N
	PP05592	AA3_2	543	glucose-methanol-choline (gmc) oxidoreductase	N	N
	PP06687	AA3_2	589	glucose-methanol-choline (gmc) oxidoreductase	Y	N
	PP06712	AA3_2	709	glucose-methanol-choline (gmc) oxidoreductase	Y	N
	PP07125	AA3_2	594	glucose-methanol-choline (gmc) oxidoreductase	N	N
	PP07243	AA3_2	625	glucose-methanol-choline (gmc) oxidoreductase	N	N
	PP07306	AA3_2	585	glucose 1-dehydrogenase (FAD, quinone) (EC 1.1.5.9)	Y	N
	PP07458	AA3_2	567	glucose-methanol-choline (gmc) oxidoreductase	N	N
	PP07780	AA3_2	641	glucose-methanol-choline (gmc) oxidoreductase	Y	N
	PP05437	AA5_2; CBM32	707	galactose oxidase (EC 1.1.3.9)	Y	N
	PP00820	AA6	202	1,4-benzoquinone reductase (EC. 1.6.5.6)	N	N
	PP04111	AA7	485	glucooligosaccharide oxidase (EC 1.1.3.-)	Y	N
	PP05010	AA7	470	glucooligosaccharide oxidase (EC 1.1.3.-)	N	N
	PP08661	AA7	477	glucooligosaccharide oxidase (EC 1.1.3.-)	N	N
	PP00849	AA7	478	FAD binding oxidoreductase；glucooligosaccharide oxidase (EC 1.1.3.-)	N	N
	PP01850	AA7	580	D-arabinono-1,4-lactone oxidase	N	N
	PP03352	AA7	486	glucooligosaccharide oxidase (EC 1.1.3.-)	Y	N
	PP04811	AA7	581	FAD/FMN-containing isoamyl alcohol oxidase	Y	N
	PP02120	AA8	430	iron reductase domain protein	Y	N
	PP01505	AA9	378	copper-dependent lytic polysaccharide monooxygenases (LPMOs)	Y	Y
	PP03146	AA9; CBM1	283	copper-dependent lytic polysaccharide monooxygenases (LPMOs)	Y	N
	PP08607*	AA9	249	copper-dependent lytic polysaccharide monooxygenases (LPMOs)	Y	Y
	PP04573	AA11	398	lytic chitin monooxygenase (1.14.99.53)	Y	N
	PP06349	AA11	528	lytic chitin monooxygenase (1.14.99.53)	N	N
	PP01792	AA16	278	lytic cellulose monooxygenase (C1-hydroxylating) (EC 1.14.99.54)	Y	N
GTs	PP02784	GT1	1354	sterol glucosyltransferase (EC 2.4.1.173)	N	N
	PP03340	GT1	839	sterol glucosyltransferase (EC 2.4.1.173)	N	N
	PP03472	GT1	944	sterol glucosyltransferase (EC 2.4.1.173)	N	N
	PP08050	GT1	471	sterol glucosyltransferase (EC 2.4.1.173)	N	N
	PP01449	GT2	578	cellulose synthase (EC 2.4.1.12)	N	N
	PP01514	GT2	613	chitin synthase (EC 2.4.1.16)	N	N
	PP02400	GT2	244	dolichyl-phosphate β-D-mannosyltransferase (EC 2.4.1.83)	N	N
	PP03463	GT2	1207	chitin synthase (EC 2.4.1.16)	N	N
	PP04421	GT2	410	dolichyl-phosphate β-glucosyltransferase (EC 2.4.1.117)	N	N
	PP04877	GT2	475	unknown	N	N
	PP05364	GT2	769	cellulose synthase (EC 2.4.1.12)	N	N
	PP05651	GT2	861	chitin synthase (EC 2.4.1.16)	N	N
	PP05887	GT2	1766	chitin synthase (EC 2.4.1.16)	N	N
	PP05888	GT2	1856	chitin synthase (EC 2.4.1.16)	N	N
	PP06260	GT2	909	chitin synthase (EC 2.4.1.16)	N	N
	PP07890	GT2	918	chitin synthase (EC 2.4.1.16)	N	N
	PP08157	GT2	913	chitin synthase (EC 2.4.1.16)	N	N
	PP08325	GT2	1038	chitin synthase (EC 2.4.1.16)	N	N
	PP04865	GT3	710	glycogen synthase (EC 2.4.1.11)	N	N
	PP00363	GT4	568	α-1,2-mannosyltransferase (EC 2.4.1.131)	N	N
	PP02087	GT4	490	phosphatidylinositol N-acetylglucosaminyltransferase	N	N
	PP02100	GT4	488	GDP-Man: Man2GlcNAc2-PP-dolichol α-1,6-mannosyltransferase (EC 2.4.1.257)	N	N
	PP02561	GT4	691	UDP-Glycosyltransferase/glycogen phosphorylase	N	N
	PP06934	GT4	485	α-1,3/1,6-mannosyltransferase alg-2-like protein	N	N
	PP07757	GT4	2875	UDP-Glycosyltransferase phosphorylase	N	N
	PP03799	GT4	466	UDP-N-acetylglucosamine-dolichyl-phosphate N-acetylglucosaminephosphate transferase	N	N
	PP03796	GT5	2282	UDP-Glc: α-1,3-glucan synthase (EC 2.4.1.183)	N	N
	PP00529	GT8	479	β-1,2-xylosyltransferase	N	N
	PP00530	GT8	738	glycogenin glucosyltransferase (EC 2.4.1.186)	N	N
	PP02717	GT8	336	nucleotide-diphospho-sugar transferase	N	N
	PP07029	GT8	345	Glycogenin belongs the GT 8 family and initiates the biosynthesis of glycogen	N	N
	PP07375	GT8	386	α-N-acetylglucosamine transferase	N	N
	PP07678	GT8	346	glycosyl transferase family protein	N	N
	PP04835	GT15	393	α-1,2-mannosyltransferase (EC 2.4.1.-)	N	N
	PP06826	GT15	507	α-1,2-mannosyltransferase (EC 2.4.1.-)	N	N
	PP06999	GT15	384	α-1,2-mannosyltransferase (EC 2.4.1.-)	N	N
	PP01290	GT20	930	α,α-trehalose-phosphate synthase [UDP-forming] (EC 2.4.1.15)	N	N
	PP02967	GT20	894	α,α-trehalose-phosphate synthase [UDP-forming] (EC 2.4.1.15)	N	N
	PP06127	GT20	507	α,α-trehalose-phosphate synthase [UDP-forming] (EC 2.4.1.15)	N	N
	PP06689	GT20	474	α,α-trehalose-phosphate synthase [UDP-forming] (EC 2.4.1.15)	N	N
	PP07493	GT20	472	α,α-trehalose-phosphate synthase [UDP-forming] (EC 2.4.1.15)	N	N
	PP07651	GT20	948	trehalose-6-P phosphatase (EC 3.1.3.12)	N	N
	PP04799	GT21	547	UDP-Glc: ceramide β-glucosyltransferase (EC 2.4.1.80)	N	N
	PP01726	GT22	449	α-1,2-mannosyltransferase	N	N
	PP05066	GT22	528	α-1,2-mannosyltransferase	N	N
	PP05969	GT22	597	α-1,2-mannosyltransferase	N	N
	PP08764	GT22	750	GPI mannosyltransferase	N	N
	PP02799	GT24	1486	UDP-Glc: glycoprotein α-glucosyltransferase (EC 2.4.1.-)	N	N
	PP04930	GT25	397	LPS β-1,4-galactosyltransferase (EC 2.4.1.-)	N	N
	PP06014	GT28	187	β-N-acetylglucosaminyltransferase (EC 2.4.1.227)	N	N
	PP05281	GT31	480	O-fucosylpeptide 3-beta-N-acetylglucosaminyltransferase	N	N
	PP06526	GT31	456	N-acetyllactosaminide β-1,3-N-acetylglucosaminyltransferase (EC 2.4.1.149)	N	N
	PP07370	GT31	479	UDP-GlcNAc: O-fucosylpeptide β-1,3-N-acetylglucosaminyltransferase (EC 2.4.1.222)	N	N
	PP07815	GT31	449	N-acetyllactosaminide β-1,3-N-acetylglucosaminyltransferase (EC 2.4.1.149)	N	N
	PP00627	GT32	356	α-1,6-mannosyltransferase (EC 2.4.1.-)	N	N
	PP01512	GT32	226	inositol-phosphorylceramide transferase (EC 2.4.1.-)	N	N
	PP02063	GT32	412	α-1,6-mannosyltransferase (EC 2.4.1.-)	N	N
	PP04374	GT32	359	α-1,6-mannosyltransferase (EC 2.4.1.-	N	N
	PP06242	GT33	245	GDP-Man: chitobiosyldiphosphodolichol β-mannosyltransferase (EC 2.4.1.142)	N	N
	PP00086	GT34	317	α-1,2-galactosyltransferase (EC 2.4.1.-)	N	N
	PP03516	GT34	456	UDP-Gal: galactomannan α-1,6-galactosyltransferase (EC 2.4.1.-)	N	N
	PP01633	GT35	879	glycogen or starch phosphorylase (EC 2.4.1.1)	N	N
	PP01278	GT39	780	Dol-P-Man: protein α-mannosyltransferase (EC 2.4.1.109)	N	N
	PP05135	GT39	744	Dol-P-Man: protein α-mannosyltransferase (EC 2.4.1.109)	N	N
	PP07728	GT39	937	Dolichyl-phosphate-mannose-protein mannosyltransferase	N	N
	PP00781	GT41	1629	UDP-GlcNAc: peptide β-N-acetylglucosaminyltransferase (EC 2.4.1.255)	N	N
	PP06068	GT48	1916	1,3-β-glucan synthase (EC 2.4.1.34)	N	N
	PP08236	GT50	423	Dol-P-Man α-1,4-mannosyltransferase (EC 2.4.1.-)	N	N
	PP06484	GT57	502	Dol-P-Glc: α-1,3-glucosyltransferase (EC 2.4.1.-)	N	N
	PP07767	GT57	593	Dol-P-Glc: α-1,3-glucosyltransferase (EC 2.4.1.-)	N	N
	PP03817	GT59	616	Dol-P-Glc: Glc2Man9GlcNAc2-PP-Dol α-1,2-glucosyltransferase (EC 2.4.1.256)	N	N
	PP02307	GT62	382	α-1,6-mannosyltransferase (EC 2.4.1.-)	N	N
	PP04077	GT62	411	N-glycosyl-transferase	N	N
	PP06581	GT62	455	α-1,2-mannosyltransferase (EC 2.4.1.-); α-1,6-mannosyltransferase (EC 2.4.1.-)	N	N
	PP01271	GT66	742	dolichyl-diphosphooligosaccharide - protein glycotransferase (EC 2.4.99.18)	N	N
	PP00204	GT69	520	GDP-Man: α-1,3-mannosyltransferase (EC 2.4.1.-)	N	N
	PP04749	GT69	408	GDP-Man: α-1,3-mannosyltransferase (EC 2.4.1.-)	N	N
	PP01109	GT71	486	α-mannosyltransferase (EC 2.4.1.-)	N	N
	PP06917	GT71	495	α-mannosyltransferase (EC 2.4.1.-)	N	N
	PP05774	GT76	457	Dol-P-Man: α-1,6-mannosyltransferase (EC 2.4.1.-)	N	N
	PP00528	GT90	604	UDP-Xyl: protein O-β-xylosyltransferase (EC 2.4.2.-)	N	N
	PP00764	GT90	322	UDP-Xyl: protein O-β-xylosyltransferase (EC 2.4.2.-)	N	N
	PP01466	GT90	638	UDP-Xyl: (mannosyl) glucuronoxylomannan/galactoxylomannan β-1,2-xylosyltransferase (EC 2.4.2.-)	N	N
	PP01537	GT90	419	UDP-Glc: protein O-β-glucosyltransferase (EC 2.4.1.-)	N	N
	PP04849	GT90	459	UDP-Glc: protein O-β-glucosyltransferase (EC 2.4.1.-)	N	N
	PP03496	GT90	410	UDP-Glc: protein O-β-glucosyltransferase (EC 2.4.1.-)	N	N
	PP01537	GT90	419	UDP-Glc: protein O-β-glucosyltransferase (EC 2.4.1.-)	N	N
	PP03496	GT90	410	UDP-Glc: protein O-β-glucosyltransferase (EC 2.4.1.-)	N	N
	PP04849	GT90	459	UDP-Glc: protein O-β-glucosyltransferase (EC 2.4.1.-)	N	N
	PP06580	GTNC	344	unknown	N	N
	PP08318	GTNC	199	unknown	N	N
GHs, glycoside hydrolases
CEs, carbohydrate esterases
PLs, polysaccharide lyases
AAs, auxiliary activities
GTs, glycosyltransferases
CBM, carbohydrate-bingding module
NC, non-classified
Y, yes; N, no
* the protein were characterized in the previous studies
