# Supplementary material for: Insights into the capability of the lignocellulolytic enzymes of Penicillium parvum 4-14 to saccharify corn bran after alkaline hydrogen peroxide pretreatment
Source: Biotechnol Biofuels Bioprod. 2023 May 11;16:79. doi: 10.1186/s13068-023-02319-x (PMC10176746; doi:10.1186/s13068-023-02319-x)
Supplement: Supplementary file 7 — Additional file 7: Table S11. Comparison of the number of putative CAZyme-encoding genes in the genomes of five fungal species. [file 13068_2023_2319_MOESM7_ESM.xlsx]

## Sheet: Table S11
Table S11 Comparison of the number of putative CAZyme-encoding genes in the genomes of five fungal species
CAZy families		P. parvum 4-14	P. decumbens 114-2	T. reesei QM6a	A. niger CBS 513.88	A. oryzae RIB40
GHs	GH1	5	4	2	3	3
	GH2	7	6	8	7	7
	GH3	13	14	13	17	23
	GH5	8	13	8	10	14
	GH6	1	1	1	2	1
	GH7	3	3	2	2	3
	GH10	2	3	1	1	4
	GH11	3	5	3	4	4
	GH12	3	3	2	4	4
	GH13	10	10	5	17	17
	GH15	5	3	2	2	3
	GH16	11	12	16	13	13
	GH17	5	5	4	5	5
	GH18	15	15	20	14	18
	GH20	2	1	3	3	3
	GH24	1	0	1	0	2
	GH25	1	1	1	0	1
	GH26	0	1	0	1	1
	GH27	4	2	8	5	3
	GH28	7	11	4	21	21
	GH29	1	0	0	1	0
	GH30	3	4	5	1	0
	GH31	10	6	4	7	10
	GH32	4	2	0	6	4
	GH33	0	0	0	1	1
	GH35	3	3	1	5	7
	GH36	2	1	2	2	3
	GH37	1	1	2	1	1
	GH38	1	1	1	1	1
	GH39	0	0	1	0	0
	GH43	9	14	2	10	20
	GH45	0	1	1	0	0
	GH47	10	6	8	5	5
	GH49	1	0	0	0	0
	GH51	3	3	0	4	3
	GH53	3	1	0	2	1
	GH54	1	1	2	1	1
	GH55	3	7	6	3	4
	GH62	3	2	1	1	2
	GH63	2	2	2	1	1
	GH64	1	1	3	0	0
	GH65	1	1	2	1	1
	GH67	1	2	1	1	1
	GH71	3	5	4	7	8
	GH72	7	5	5	7	7
	GH74	0	0	1	1	0
	GH75	1	3	3	2	4
	GH76	7	8	8	10	10
	GH78	3	4	1	8	9
	GH79	2	2	4	3	6
	GH81	1	1	2	1	1
	GH84	0	1	0	0	0
	GH88	0	1	0	1	3
	GH89	2	1	2	0	1
	GH92	4	4	7	5	6
	GH93	2	3	0	0	3
	GH95	3	1	4	2	3
	GH105	1	1	2	2	4
	GH106	1	0	0	1	2
	GH114	1	2	0	2	1
	GH115	0	0	1	0	4
	GH125	2	0	0	1	1
	GH127	1	0	0	0	0
	GH128	1	0	0	2	1
	GH130	2	0	0	0	0
	GH131	1	0	0	2	2
	GH132	2	0	0	2	3
	GH133	0	0	0	1	1
	GH134	0	0	0	0	5
	GH135	1	0	0	4	5
	GH136	0	0	0	0	1
	GH152	1	0	0	0	0
	GH154	0	0	0	0	2
	GH162	1	0	0	0	0
	GH171	0	0	0	1	0
	GH172	0	0	0	1	0
	GHNC	2	4	3	6	6
	Sum	221	218	195	257	315
CEs	CE1	2	5	3	1	1
	CE2	1	1	0	0	0
	CE3	0	0	5	0	0
	CE4	0	6	4	4	6
	CE5	5	4	4	5	2
	CE6	0	0	0	0	1
	CE8	2	4	0	3	2
	CE9	2	1	1	1	8
	CE11	0	0	0	0	5
	CE12	1	2	0	2	0
	CE13	0	0	0	0	1
	CE14	0	2	2	0	0
	CE15	0	0	1	0	0
	CE16	1	3	2	1	1
	CE18	0	0	0	1	0
	CENC	0	0	0	4	1
	Sum	14	28	22	22	28
PLs	PL1	3	3	0	6	12
	PL3	0	0	0	0	3
	PL4	0	3	0	2	4
	PL7	0	0	2	0	1
	PL8	0	0	1	0	0
	PL9	0	0	0	0	1
	PL20	0	0	2	0	2
	PL26	0	0	0	0	2
	PL27	0	0	0	1	1
	Sum	3	6	5	9	26
AAs
	AA1	7	nd	nd	16	4
	AA2	2	nd	nd	0	0
	AA3	19	nd	nd	32	6
	AA4	0	nd	nd	1	0
	AA5	1	nd	nd	0	2
	AA6	1	nd	nd	2	1
	AA7	7	nd	nd	1	0
	AA8	1	nd	nd	1	2
	AA9	3	4	6	7	8
	AA11	2	nd	nd	3	5
	AA13	0	nd	nd	0	1
	AA16	1	nd	nd	1	1
	AANC	0	nd	nd	1	0
	Sum	44	4	–	65	30
GTs	GT1	4	3	nd	12	9
	GT2	14	15	nd	18	18
	GT3	4	1	nd	1	1
	GT4	7	7	nd	8	9
	GT5	1	2	nd	5	3
	GT8	6	5	nd	4	4
	GT15	3	3	nd	3	3
	GT20	6	5	nd	6	6
	GT21	1	1	nd	1	1
	GT22	4	4	nd	3	4
	GT24	1	1	nd	1	1
	GT25	1	1	nd	5	5
	GT28	1	3	nd	0	0
	GT31	4	4	nd	6	11
	GT32	4	8	nd	11	8
	GT33	1	1	nd	1	1
	GT34	2	3	nd	3	2
	GT35	1	1	nd	1	1
	GT39	3	3	nd	3	3
	GT41	1	1	nd	1	1
	GT48	1	1	nd	1	1
	GT50	1	2	nd	1	1
	GT54	0	1	nd	0	0
	GT57	2	2	nd	2	2
	GT58	0	1	nd	1	1
	GT59	1	1	nd	1	1
	GT62	3	3	nd	3	3
	GT66	1	1	nd	1	1
	GT69	2	4	nd	6	4
	GT71	2	4	nd	4	5
	GT76	1	1	nd	1	2
	GT90	9	5	nd	3	4
	GT109	0	0	nd	4	2
	GTNC	2	4	nd	1	1
	Sum	94	102	–	122	119
CBMs	CBM1	10	23	12	8	3
	CBM4/9/16	0	5	0	0	0
	CBM6	0	1	0	0	0
	CBM13	2	1	0	1	2
	CBM14	0	0	0	1	1
	CBM18	3	8	7	13	6
	CBM19	0	0	0	0	1
	CBM20	4	4	0	1	1
	CBM21	0	1	0	1	1
	CBM24	1	4	2	6	6
	CBM32	1	0	0	0	2
	CBM33	0	3	0	0	0
	CBM35	1	2	0	2	2
	CBM38	0	2	0	0	0
	CBM42	1	1	2	1	1
	CBM43	1	2	1	4	5
	CBM48	1	2	0	3	2
	CBM50	3	11	0	15	3
	CBM63	0	0	0	1	1
	CBM87	0	0	0	1	2
	CBM91	0	0	0	2	3
	Sum	28	70	24	60	42
Total		376	358	387	475	518
Reference		This study	Liu et al., 2013	Häkkinen et al., 2012	*	*
nd, no data
GHs, glycoside hydrolases
CEs, carbohydrate esterases
PLs, polysaccharide lyases
AAs, auxiliary activities
GTs, glycosyltransferases
CBM, carbohydrate-bingding module
NC, non-classified
* CAZy database (http://www.cazy.org/e.html)
References
Häkkinen M, Arvas M, Oja M, Aro N, Penttilä M, Saloheimo M, Pakula TM (2012) Re-annotation of the CAZy genes of Trichoderma reesei and transcription in the presence of lignocellulosic substrates, Microbial Cell Factories, 11: 134
Liu G, Zhang L, Wei X, Zou G, et al., (2013) Genomic and secretomic analyses reveal unique features of the lignocellulolytic enzyme system of Penicillium decumbens. PLoS One, 8(2):e55185
