# Supplementary material for: Insights into the capability of the lignocellulolytic enzymes of Penicillium parvum 4-14 to saccharify corn bran after alkaline hydrogen peroxide pretreatment
Source: Biotechnol Biofuels Bioprod. 2023 May 11;16:79. doi: 10.1186/s13068-023-02319-x (PMC10176746; doi:10.1186/s13068-023-02319-x)
Supplement: Supplementary file 8 — Additional file 8: Table S12. Comparison of the number ofcellulose-degrading enzymes among the three fungal species. [file 13068_2023_2319_MOESM8_ESM.xlsx]

## Sheet: Table S12
Table S12 Comparison of the number of (hemi)cellulose-degrading enzymes among the three fungal species
Enzyme	Enzyme classification	Main Family	P. parvum 4-14	P. decumbens 114-2	T. reesei QM6a
Cellulolytic enzymes
Cellobiohydrolase	EC 3.2.1.91	GH6	1	1	1
		GH7	2	2	1
Endo-β-1,4-glucanase	EC 3.2.1.4	GH5	3	6	2
		GH7	1	1	1
		GH12	1	1	2
		GH45	0	1	1
		GH131	1	0	0
β-glucosidase	EC 3.2.1.21	GH1	5	4	2
		GH3	9	7	8
Lytic polysaccharide monooxygenases (LPMOs)	EC 1.14.99.54(56)	AA9	3	4	6
Sum			26	27	24
Hemicellulolytic enzymes
Endo-β-1,4-xylanase	EC 3.2.1.8	GH10	2	3	1
		GH11	3	5	3
		GH30	2	2	2
β-xylosidase	EC 3.2.1.37	GH3	2	4	2
		GH43	0	2	0
α-L-arabinofuranosidase	EC 3.2.1.55	GH43	1	8	0
		GH51	3	3	0
		GH54	1	1	2
		GH62	3	2	1
β-xylosidase/α-L-arabinofuranosidase		GH43	1	2	2
Xyloglucan-specific endo-β-D-1,4-glucanase	EC 3.2.1.151	GH12	2	1	2
		GH74	0	0	1
α-xylosidase	EC 3.2.1.177	GH31	3	2	0
β-1,4-mannanase	EC 3.2.1.78	GH5	1	1	0
		GH26	0	1	1
β-mannosidase	EC 3.2.1.25	GH2	3	2	5
Endo-α-1,5-L-arabinanase	EC 3.2.1.99	GH43	7	nd	0
Exo-α-L-1,5-arabinanase	EC 3.2.1.-	GH93	2	3	0
Endo-β-1,4-galactanase	EC 3.2.1.89	GH53	3	1	0
α-galactosidase	EC 3.2.1.22	GH27	4	2	8
		GH36	1	1	2
α-L-fucosidase	EC 3.2.1.51	GH95	3	1	4
		GH29	1	0	0
α-glucuronidase/α-(4-O-methyl)-glucuronidase	EC 3.2.1.131	GH67	1	2	1
		GH115	0	0	1
Acetyl xylan esterase	EC 3.2.1.72	CE1	0	1	0
		CE2	1	1	0
		CE5	3	1	3
		CE16	1	0	2
Feruloyl esterase		CE1	2	2	0
Glucuronooyl esterase		CE15	0	0	1
Sum			56	54	44
Total			82	81	68
nd, no data
GHs, glycoside hydrolases
CEs, carbohydrate esterases
PLs, polysaccharide lyases
AAs, auxiliary activities
References
http://www.cazy.org/
Liu et al., 2013 Genomic and secretomic analyses reveal unique features of the lignocellulolytic enzyme system of Penicillium decumbens, PLoS One, 8: e 51185
Häkkinen, et al., 2012 Re-annotation of the CAZy genes of Trichoderma reesei and transcription in the presence of lignocellulosic substrates, Microbial Cell Factories 11:134
Zhu, Z. Qu, J. Yu, L. Jiang, X. Liu, G. Wang, L. Qu, Y. Qin, Y, 2019 Three glycoside hydrolase family 12 enzymes display diversity in substrate specificities and synergistic action between each other, Mol Biol Rep, 46(5): 5443-5454
