# Supplementary material for: Insights into the capability of the lignocellulolytic enzymes of Penicillium parvum 4-14 to saccharify corn bran after alkaline hydrogen peroxide pretreatment
Source: Biotechnol Biofuels Bioprod. 2023 May 11;16:79. doi: 10.1186/s13068-023-02319-x (PMC10176746; doi:10.1186/s13068-023-02319-x)
Supplement: Supplementary file 9 — Additional file 9: Table S13. Summary of the identified proteins in the secretomes of P. parvum 4-14 grown on corn bran arabinoxylan1 or corn bran residue. [file 13068_2023_2319_MOESM9_ESM.xlsx]

## Sheet: Table S13
Table S13 Summary of the identifed proteins in the secretomes of P. parvum 4-14 grown on corn bran arabinoxylan (CBAX) 1 or corn bran residue (CBR)
						Number of unique peptides						LFQ intensity
Group	Protein ID	Familie	Function prediction	Sequence length (aa)	Mol. weight (kDa)	E_CBAX1a	E_CBAX1b	E_CBAX1c	E_CBRa	E_CBRb	E_CBRc	E_CBAX1a	E_CBAX1b	E_CBAX1c	Mean	Percent (%)	E_CBRa	E_CBRb	E_CBRc	Mean	Percent (%)
CAZymes	PP08205	GH1	β-glucosidase	618	69.5	9	11	11	11	11	11	309260000	548060000	615840000	4.91053e+08	0.0135551	558170000	636240000	538610000	5.77673e+08	0.0172991
	PP01862	GH1	β-glucosidase	562	63.104	5	7	7	9	10	10	71235000	132100000	155130000	1.19488e+08	0.00329838	855370000	1245400000	777180000	9.59317e+08	0.0287279
	PP05558	GH2	β-mannosidase	933	104.76	32	33	34	31	32	29	6277000000	12755000000	13126000000	1.07193e+10	0.295898	3842400000	4541700000	3552100000	3.97873e+09	0.119148
	PP06827	GH2	unknown	720	80.46	12	12	10	10	11	10	1784800000	1347100000	1997600000	1.70983e+09	0.0471985	2351700000	2768800000	2337800000	2486100000	0.0744493
	PP00568	GH2	β-galactosidase	644	71.472	11	12	13	11	10	12	295560000	745310000	607520000	5.49463e+08	0.0151675	291850000	246350000	216100000	2.51433e+08	0.00752948
	PP00508	GH3	β-glucosidase	862	93.482	43	42	39	39	39	38	139650000000	237680000000	251330000000	2.09553e+11	5.78455	82547000000	72252000000	85778000000	8.01923e+10	2.40146
	PP02076	GH3	1,4-β-xylosidase	793	86.448	31	31	31	32	32	32	167820000000	239880000000	313350000000	240350000000	6.63466	161740000000	186140000000	141520000000	1.63133e+11	4.88523
	PP00690	GH3	β-glucosidase	801	86.354	20	20	19	15	15	15	645930000	946170000	1150300000	9.14133e+08	0.0252339	370920000	338960000	442370000	3.84083e+08	0.0115018
	PP05440	GH3	1,4-β-xylosidase	769	82.395	33	35	34	30	33	33	338060000000	558910000000	593260000000	4.96743e+11	13.7122	164110000000	167340000000	147590000000	159680000000	4.78181
	PP07999	GH3	β-glucosidase	732	77.699	35	35	35	35	36	35	74817000000	122010000000	90034000000	9.56203e+10	2.63952	219590000000	244090000000	212870000000	2.25517e+11	6.75337
	PP04992*	GH3	β-glucosidase	631	68.414	18	18	16	14	13	16	1662200000	2611800000	2974500000	2.41617e+09	0.0666963	635110000	547540000	667440000	6.16697e+08	0.0184677
	PP04712*	GH3	β-glucosidase	625	68.18	26	23	20	25	25	27	1650700000	1707600000	1785600000	1.71463e+09	0.047331	4555300000	4238800000	5502300000	4.76547e+09	0.142708
	PP04925	GH5_4; CBM1	endo-β-1,4-mannanase	592	63.726	1	0	0	11	12	12	4273500	0	0	0	0	4938700000	4713700000	5364600000	5.00567e+09	0.149901
	PP03978	GH5_5; CBM1	endo-β-1,4-glucanase	436	47.089	14	14	15	15	15	14	12933000000	3168000000	7537100000	7.87937e+09	0.217503	33120000000	33672000000	30934000000	3.25753e+10	0.975508
	PP02987	GH5_5	endo-β-1,4-glucanase	329	36.193	9	8	7	9	10	10	1569500000	1505800000	654190000	1.24316e+09	0.0343165	46526000000	45643000000	45645000000	45938000000	1.37567
	PP07188	GH6	1,4-β-D-glucan cellobiohydrolase	387	40.983	17	15	14	19	19	20	8238000000	1168100000	2040700000	3815600000	0.105326	162010000000	141880000000	168750000000	1.57547e+11	4.71793
	PP06287	GH7; CBM1	1,4-β-D-glucan cellobiohydrolase	527	55.433	10	10	10	14	13	14	4116100000	1355500000	1071000000	2.18087e+09	0.060201	279890000000	293750000000	289630000000	2.87757e+11	8.61722
	PP08806	GH7	1,4-β-D-glucan cellobiohydrolase	453	48.004	14	12	12	14	14	13	5134100000	1332600000	2016800000	2.82783e+09	0.07806	15272000000	13551000000	13634000000	1.41523e+10	0.423809
	PP07177	GH7	endo-β-1,4-glucanase	421	44.864	12	11	10	11	12	11	40877000000	74282000000	60523000000	5.85607e+10	1.61652	63362000000	60455000000	56753000000	60190000000	1.80246
	PP06205	GH10	endo-1,4-β-xylanase	404	43.096	13	10	11	14	14	14	3733000000	437380000	485820000	1.55207e+09	0.0428435	46507000000	49415000000	46305000000	47409000000	1.41972
	PP08285	GH10	endo-1,4-β-xylanase	326	35.08	14	10	5	16	17	15	2417500000	160380000	25461000	8.6778e+08	0.0239544	10439000000	18241000000	10177000000	1.29523e+10	0.387873
	PP03584	GH11	endo-1,4-β-xylanase	221	23.573	5	5	5	5	5	5	20228000000	22505000000	12966000000	1.85663e+10	0.512508	48464000000	50791000000	46232000000	4.84957e+10	1.45226
	PP05628	GH11; CBM1	endo-1,4-β-xylanase	214	22.911	3	4	3	3	3	3	20071000000	63362000000	30123000000	37852000000	1.04487	15871000000	10436000000	22771000000	1.63593e+10	0.4899
	PP00661	GH11	endo-1,4-β-xylanase	210	22.107	3	3	3	3	3	3	22081000000	40737000000	10246000000	2.43547e+10	0.67229	7745000000	8332600000	6365900000	7.48117e+09	0.224033
	PP00666	GH12	xyloglucan-specific endo-β-D-1,4-glucanase	249	26.425	3	3	4	4	4	4	658500000	386060000	809520000	6.18027e+08	0.0170601	1520400000	1460200000	1628500000	1.53637e+09	0.0460084
	PP07505	GH12	endo-β-1,4-glucanase	236	25.647	5	4	4	6	6	6	6051400000	7341800000	2453300000	5.28217e+09	0.14581	121910000000	122330000000	132670000000	1.25637e+11	3.76234
	PP05252	GH13_1	α-amylase	495	54.24	16	15	16	15	15	15	11571000000	3053600000	5789900000	6.80483e+09	0.187842	2014300000	2311800000	2449400000	2258500000	0.0676335
	PP07394*	GH13_1; CBM20	α-amylase	473	51.287	4	4	4	4	4	4	172490000	45532000	55257000	91093000	0.00251455	776870000	765000000	704270000	7.48713e+08	0.0224211
	PP07395	GH15; CBM20	glucoamylase/glucodextranase/dextran dextrinase	633	67.331	19	20	19	20	23	21	8997300000	8491000000	7625100000	8.37113e+09	0.231078	38738000000	43382000000	27899000000	36673000000	1.09822
	PP00035	GH16_1	endo-1,3(4)-β-glucanase	654	66.936	6	5	6	5	6	0	199060000	143980000	314320000	219120000	0.00604863	89981000	247770000	0	1.12584e+08	0.00337146
	PP00763	GH16_1	endo-1,3(4)-β-glucanase	382	41.324	6	6	6	6	6	6	14289000000	6432400000	10309000000	1.03435e+10	0.285523	17245000000	19229000000	14755000000	1.70763e+10	0.511372
	PP01999	GH16_18	endo-β-1,3-glucanase/laminarinase	413	41.845	14	14	14	14	14	14	59526000000	42192000000	50622000000	50780000000	1.40174	71889000000	80224000000	66520000000	7.28777e+10	2.18241
	PP02929	GH16_19; CBM18	chitin β-1,3/1,6-glucanosyltransferase	438	46.236	8	8	7	9	9	8	13446000000	13844000000	15849000000	1.43797e+10	0.396939	12978000000	14865000000	13458000000	13767000000	0.41227
	PP04352*	GH17	endo-1,3-β-glucosidase	632	67.369	5	7	7	7	7	7	48252000	148440000	153230000	1.16641e+08	0.00321977	167290000	139510000	223920000	1.76907e+08	0.00529769
	PP03787	GH17	endo-1,3-β-glucosidase	456	45.48	10	10	9	10	10	10	37625000000	32261000000	31494000000	3.37933e+10	0.932837	47938000000	46689000000	50956000000	4.85277e+10	1.45322
	PP01427	GH17	endo-1,3-β-glucosidase	319	34.552	17	17	15	17	17	17	7942100000	6085800000	3316400000	5.78143e+09	0.159592	24221000000	23937000000	21456000000	2.32047e+10	0.694892
	PP06180	GH18	chitinase	429	46.84	8	7	0	14	13	15	205210000	112070000	0	105760000	0.00291942	9396300000	7601200000	12837000000	9.94483e+09	0.29781
	PP02488*	GH18	chitinase	400	43.661	0	0	0	2	0	5	0	0	0	0	0	17995000	0	16877000	11624000	0.000348095
	PP03962	GH18	chitinase	338	35.444	6	6	6	6	6	6	13395000000	5176000000	7479900000	8.68363e+09	0.239705	14033000000	17023000000	12331000000	1.44623e+10	0.433092
	PP07822*	GH20	β-hexosaminidase	714	78.229	19	19	18	19	19	17	1921600000	2067000000	1293000000	1.76053e+09	0.0485981	1845500000	1788800000	1697200000	1.77717e+09	0.0532194
	PP03370	GH20	β-hexosaminidase	601	67.308	12	9	9	21	22	21	291120000	167440000	155370000	2.04643e+08	0.00564901	6032500000	8132500000	4562500000	6242500000	0.186939
	PP03611	GH25	lysozyme	233	24.839	2	2	2	2	2	2	275090000	91275000	75678000	1.47348e+08	0.00406741	370990000	482720000	331570000	3.95093e+08	0.0118316
	PP07518*	GH27; CBM35	α-galactosidase	560	60.529	16	17	15	15	15	15	9175600000	20683000000	15064000000	14974200000	0.41335	4180700000	4568700000	3883700000	4.21103e+09	0.126105
	PP06635	GH27; CBM13	α-galactosidase	543	59.165	20	20	20	20	18	20	3824000000	4649700000	7157700000	5.21047e+09	0.143831	2668400000	1415200000	3983800000	2.68913e+09	0.0805294
	PP00933	GH27	α-galactosidase	470	51.569	18	18	18	16	17	18	6639900000	9314200000	11193000000	9.04903e+09	0.249791	7705900000	6777700000	7308700000	7264100000	0.217532
	PP04893	GH27	α-galactosidase	435	47.731	18	20	19	15	15	15	73315000000	144960000000	147050000000	121775000000	3.3615	27725000000	29472000000	26768000000	2.79883e+10	0.838145
	PP00451	GH28	exo-polygalacturonase	825	89.377	13	13	13	13	12	13	18578000000	37664000000	41132000000	32458000000	0.895976	8766300000	10270000000	10110000000	9.71543e+09	0.290941
	PP07378	GH28	exo-polygalacturonosidase	436	48.034	8	8	8	8	7	8	647170000	1772600000	1589400000	1336390000	0.0368899	446090000	525400000	460370000	4.77287e+08	0.0142929
	PP08540*	GH28	rhamnogalacturonase	352	37.821	3	4	4	2	1	1	338270000	248580000	604120000	396990000	0.0109586	43341000	55929000	58572000	52614000	0.00157559
	PP02075*	GH29	α-L-fucosidase	539	60.473	25	24	25	23	23	24	20596000000	34334000000	35896000000	3.02753e+10	0.835725	11340000000	11618000000	10484000000	1.11473e+10	0.333821
	PP08084	GH30_3	endo-1,6-β-D-glucanase	486	51.334	15	15	14	16	15	14	212730000000	162470000000	125470000000	166890000000	4.60686	181810000000	193190000000	168010000000	1.81003e+11	5.42037
	PP08282	GH30_7; CBM1	xylanase cleaving 4-Me-GlcA or GlcA-substituted xylan (EC 3.2.1.-)	522	54.708	10	10	10	10	10	10	4572400000	8710400000	5377200000	6220000000	0.171698	7080700000	8213000000	7280300000	7.52467e+09	0.225335
	PP01328	GH30_7	endo-β-1,4-xylanase	465	51.298	20	18	17	17	20	19	94747000000	113390000000	72523000000	9.35533e+10	2.58246	100500000000	99196000000	99880000000	9.98587e+10	2.99039
	PP03411	GH31; CBM20	α-glucosidase	1028	114.12	22	22	17	19	24	23	976730000	2309800000	685470000	1324000000	0.0365479	1861200000	2293500000	1728700000	1.96113e+09	0.0587285
	PP05253	GH31	α-glucosidase	987	108.42	27	29	26	27	27	28	14590000000	33371000000	26472000000	24811000000	0.684887	17713000000	18630000000	14827000000	1.70567e+10	0.510783
	PP07129	GH31	α-glucosidase	971	106.93	0	0	0	2	3	2	0	0	0	0	0	11189000	15337000	12479000	1.30017e+07	0.000389351
	PP02109	GH31	α-xylosidase	742	83.536	14	19	1	15	11	12	521670000	3142900000	9164900	1224578300	0.0338035	484610000	325660000	624580000	4.78283e+08	0.0143228
	PP05619	GH32	acid β-fructofuranosidase	638	70.338	10	10	10	12	13	12	784380000	1419600000	2074500000	1426160000	0.039368	18731000000	20161000000	19107000000	19333000000	0.57895
	PP00628	GH32	exo-inulinase	537	58.889	0	0	0	16	15	16	0	0	0	0	0	7356200000	8113200000	6062600000	7.17733e+09	0.214934
	PP04301*	GH32	exo-inulinase	522	58.473	6	6	6	6	6	5	179000000	277620000	274660000	243760000	0.00672879	111500000	134110000	100130000	1.15247e+08	0.0034512
	PP01767	GH35	β-1,3-galactosidase	1011	109.87	38	39	38	31	31	30	91268000000	196040000000	192750000000	1.60019e+11	4.4172	18468000000	15670000000	18240000000	1.74593e+10	0.522841
	PP05988	GH35	β-1,3-galactosidase	620	68.63	14	17	18	6	8	7	3545800000	4385800000	6102300000	4.67797e+09	0.129131	883480000	1278400000	818140000	993340000	0.0297468
	PP03499*	GH43	endo-α-1,5-L-arabinanase	339	36.535	13	13	10	13	13	13	1827500000	1704500000	378960000	1.30365e+09	0.0359863	1289600000	1355700000	1162700000	1.26933e+09	0.0380117
	PP06710	GH43	endo-α-1,5-L-arabinanase	320	33.231	5	5	5	5	4	5	1394700000	966250000	616880000	992610000	0.0274002	1770100000	1936200000	1702700000	1803000000	0.053993
	PP05384	GH43_6	endo-α-1,5-L-arabinanase	323	35.609	7	8	8	3	1	6	45196000	107600000	285200000	1.45999e+08	0.00403017	21789000	8151800	25454000	1.84649e+07	0.000552955
	PP08283	GH43_36; CBM1	α-L-arabinofuranosidase	565	60.356	11	10	10	11	11	11	5343600000	2081700000	1203800000	2.87637e+09	0.0793997	16397000000	14580000000	16031000000	1.56693e+10	0.469237
	PP06034	GH47	α-mannosidase	547	61.213	10	7	6	5	4	7	209570000	86683000	97754000	1.31336e+08	0.00362541	61615000	50523000	46452000	5.28633e+07	0.00158306
	PP01810	GH47	α-mannosidase	509	56.049	22	21	21	22	22	22	32364000000	12918000000	20260000000	2.18473e+10	0.603078	25687000000	26273000000	23653000000	2.52043e+10	0.754775
	PP03555	GH51	α-L-arabinofuranosidase	636	69.737	19	19	18	18	18	18	36637000000	77628000000	70572000000	6.16123e+10	1.70076	18267000000	24200000000	16068000000	1.95117e+10	0.584301
	PP00361	GH53	endo-β-1,4-galactanase	353	38.882	9	9	9	10	9	10	1512200000	1107400000	1116700000	1.24543e+09	0.0343792	2391400000	1925300000	2078100000	2131600000	0.0638334
	PP07776	GH54; CBM42	α-L-arabinofuranosidase	503	51.991	20	20	18	20	20	20	56472000000	140980000000	38448000000	7.86333e+10	2.17061	52774000000	61316000000	56971000000	5.70203e+10	1.70754
	PP01794	GH55	exo-β-1,3-glucanase	987	103.59	0	0	0	2	2	2	0	0	0	0	0	7298300	4303000	8571700	6.72433e+06	0.000201368
	PP06162	GH55	exo-β-1,3-glucanase	801	84.053	20	20	19	19	20	20	114440000000	89442000000	49380000000	8.44207e+10	2.33036	134340000000	142470000000	136410000000	137740000000	4.12479
	PP08284	GH62; CBM1	α-L-arabinofuranosidase	325	35.654	6	6	6	6	6	6	5403300000	4709500000	1836200000	3983000000	0.109947	15614000000	16396000000	15369000000	15793000000	0.472941
	PP07503	GH62	α-L-arabinofuranosidase	328	35.39	10	8	9	10	10	10	2464200000	643080000	739990000	1.28242e+09	0.0354002	27618000000	28075000000	30908000000	28867000000	0.864458
	PP08722*	GH64	β-1,3-glucanase	415	44.157	13	13	13	14	14	12	24278000000	9671000000	8821800000	1.42569e+10	0.393551	25142000000	25112000000	24318000000	2.48573e+10	0.744383
	PP07559	GH65	α,α-trehalase	1071	116.42	17	17	16	13	16	15	2434800000	4283200000	4851100000	3.85637e+09	0.106452	2150100000	2569600000	1747300000	2.15567e+09	0.0645541
	PP04688	GH67	α-1,2-glucuronidase	834	91.936	28	28	28	27	28	28	9289300000	10212000000	11419000000	1.03068e+10	0.28451	15654000000	17479000000	14251000000	1.57947e+10	0.472991
	PP00008	GH71; CBM24	α-1,3-glucanase	608	65.271	5	0	0	0	0	0	59882000	0	0	1.99607e+07	0.000550998	0	0	0	0	0
	PP04475	GH71	glycosyl hydrolase family 71 activity	513	55.79	1	1	1	16	16	16	0	33626000	20838000	1.81547e+07	0.000501145	536850000	426400000	1683400000	8.82217e+08	0.0264191
	PP02964	GH71	α-1,3-glucanase	495	53.528	22	17	18	16	18	17	58333000000	3879100000	9528200000	2.39134e+10	0.660111	2972100000	2924000000	3051600000	2.98257e+09	0.0893166
	PP08559	GH72	β-1,3-glucanosyltransglycosylase	533	57.033	12	11	10	10	12	11	28397000000	29144000000	45849000000	3.44633e+10	0.951332	36488000000	40088000000	38754000000	3.84433e+10	1.15123
	PP00160	GH72; CBM43	β-1,3-glucanosyltransglycosylase	532	56.81	14	14	14	14	14	14	18227000000	11276000000	20856000000	1.67863e+10	0.463373	18125000000	20022000000	17240000000	1.84623e+10	0.552877
	PP06305	GH72	β-1,3-glucanosyltransglycosylase	466	50.37	13	14	11	14	13	13	713440000	1677700000	1461900000	1.28435e+09	0.0354533	1568300000	785060000	1754400000	1.36925e+09	0.041004
	PP02660	GH72	β-1,3-glucanosyltransglycosylase	454	48.442	4	4	4	4	4	3	430680000	396970000	468710000	432120000	0.0119283	512560000	442300000	561060000	5.05307e+08	0.015132
	PP02259	GH72	β-1,3-glucanosyltransglycosylase	455	48.382	12	10	10	11	8	14	852820000	292190000	484240000	5.43083e+08	0.0149914	283390000	157320000	420630000	2.87113e+08	0.00859796
	PP07434	GH75	chitosanase (EC 3.2.1.132)	287	29.628	5	5	5	5	4	5	20561000000	3483800000	9179600000	11074800000	0.305711	2644300000	3121800000	2076300000	2.61413e+09	0.0782834
	PP02143	GH76	α-1,6-mannanase	464	50.797	6	7	4	9	7	8	138590000	194910000	39208000	124236000	0.00342943	828040000	806510000	759680000	7.98077e+08	0.0238994
	PP07739	GH76	α-1,6-mannanase	454	48.738	10	10	10	11	10	11	762490000	1799700000	1345100000	1302430000	0.0359525	4086900000	1164600000	6078500000	3.77667e+09	0.113097
	PP04965	GH78	α-L-rhamnosidase	662	71.287	18	17	16	15	15	15	3101300000	5407000000	5813500000	4.77393e+09	0.13178	1973700000	2047600000	2041600000	2.02097e+09	0.0605203
	PP00453*	GH78	α-L-rhamnosidase	363	39.987	11	12	11	8	8	7	6246900000	11725000000	11945000000	9972300000	0.275277	3293200000	3309600000	3342100000	3.31497e+09	0.0992707
	PP00452*	GH78	α-L-rhamnosidase	303	32.914	5	5	5	5	5	5	1531900000	3524500000	3138300000	2.73157e+09	0.0754026	813890000	752280000	838210000	801460000	0.0240007
	PP08064	GH79	β-glucuronidase	540	58.552	23	23	23	20	21	20	49490000000	63640000000	73085000000	6.20717e+10	1.71344	22500000000	23247000000	21630000000	22459000000	0.672562
	PP00639	GH81	endo-β-1,3-glucanase (EC 3.2.1.39)	719	78.645	0	0	0	5	3	4	0	0	0	0	0	21550000	16116000	25574000	21080000	0.000631266
	PP04405	GH89	α-N-acetylglucosaminidase	749	84.651	3	9	4	8	9	7	14643000	118730000	44778000	5.93837e+07	0.00163924	197510000	229750000	205330000	2.10863e+08	0.00631456
	PP00625	GH89	α-N-acetylglucosaminidase	631	71.823	11	10	12	12	12	13	987200000	722570000	1396600000	1.03546e+09	0.0285829	2002100000	2464400000	2311300000	2.25927e+09	0.0676565
	PP03581	GH92	mannosyl-oligosaccharide α-1,2-mannosidase	840	93.005	6	8	6	7	7	4	56949000	85717000	96184000	7.96167e+07	0.00219775	66675000	80227000	78443000	75115000	0.00224941
	PP07063	GH92	α-1,2-mannosidase	847	92.798	21	21	20	18	18	14	3219300000	2962000000	2408200000	2.86317e+09	0.0790353	696120000	667490000	731680000	698430000	0.0209153
	PP06224	GH92	α-1,2-mannosidase	796	87.138	18	18	16	9	9	14	1346500000	1489000000	843540000	1.22635e+09	0.0338523	222560000	190040000	355440000	2.56013e+08	0.00766663
	PP07926	GH92	α-1,2-mannosidase	742	82.238	23	22	22	18	18	19	3220200000	4222500000	4760200000	4.06763e+09	0.112284	757050000	575620000	881210000	737960000	0.0220991
	PP07138*	GH95	α-L-fucosidase	1017	115.1	10	10	10	10	9	10	750940000	519870000	631150000	6.33987e+08	0.0175007	673990000	646510000	628400000	6.49633e+08	0.0194541
	PP04962	GH95	α-L-fucosidase	404	44.122	15	17	14	14	15	15	15543000000	23177000000	26410000000	21710000000	0.599287	9721200000	8741500000	9866700000	9.44313e+09	0.282786
	PP04963*	GH95	α-L-fucosidase	368	39.64	8	8	8	8	8	8	5847100000	9428500000	9822000000	8.36587e+09	0.230933	3692300000	3687700000	3516900000	3632300000	0.108774
	PP02157	GH106	α-L-rhamnosidase	1038	113.41	21	14	16	25	25	23	361980000	221720000	248220000	2.77307e+08	0.00765482	2471600000	3569300000	1919200000	2.65337e+09	0.0794583
	PP07755*	GH114	endo-α-1,4-polygalactosaminidase	310	33.32	12	11	12	9	9	11	1716400000	787420000	1134000000	1.21261e+09	0.033473	540240000	433330000	643370000	538980000	0.0161404
	PP03576	GH131; CBM1	endo-β-1,4-glucanase	261	29.086	9	3	6	11	11	11	1355700000	286390000	177690000	6.06593e+08	0.0167445	10708000000	10522000000	10992000000	1.07407e+10	0.321642
	PP04271	GH132	β-glucosidase (SUN family)	445	45.842	1	0	0	2	2	2	0	0	0	0	0	43266000	79234000	60286000	6.09287e+07	0.00182458
	PP06039	GH162	endo-β-1,2-glucanase	522	58.001	1	0	0	4	3	4	2754800	0	0	918267	2.5348e-05	21512000	31132000	16439000	2.30277e+07	0.000689592
	PP05586	CE1	feruloyl esterase	526	57.747	10	8	9	10	10	10	630310000	371600000	580540000	5.27483e+08	0.0145607	509160000	470140000	406730000	462010000	0.0138355
	PP07504	CE1	feruloyl esterase	280	30.201	0	0	0	4	5	4	0	0	0	0	0	679510000	754900000	443860000	626090000	0.018749
	PP03694	CE5	acetyl xylan esterase	234	23.574	7	7	7	7	7	7	21707000000	35790000000	18746000000	2.54143e+10	0.701542	26875000000	35295000000	19626000000	2.72653e+10	0.816494
	PP07771	CE8	pectin methylesterase	394	42.838	9	9	9	8	9	8	992810000	1052200000	697740000	914250000	0.0252371	1098300000	1491000000	1133000000	1.24077e+09	0.0371563
	PP02049	CE8	pectin methylesterase	328	34.948	12	13	13	13	13	12	5873700000	2670300000	8795100000	5779700000	0.159544	2017600000	1603200000	2405400000	2.00873e+09	0.060154
	PP02986*	CE16	acetyl xylan esterase	257	28.355	11	10	7	11	11	10	762290000	854650000	529660000	7.15533e+08	0.0197517	654680000	589930000	685450000	6.43353e+08	0.019266
	PP07036	PL1_4	pectin lyase	376	39.561	9	7	7	8	9	8	1163300000	906930000	717210000	9.29147e+08	0.0256483	1599100000	1917300000	1473000000	1.66313e+09	0.0498046
	PP00847	PL1_7	pectate lyase	324	34.292	0	0	0	2	2	0	0	0	0	0	0	7955000	12362000	0	6.77233e+06	0.000202806
	PP01940	AA1	laccase-like multicopper oxidase	596	65.671	0	0	0	10	9	10	0	0	0	0	0	507130000	376470000	510880000	4.64827e+08	0.0139198
	PP01505	AA9	copper-dependent lytic polysaccharide monooxygenases	378	38.376	6	4	5	7	6	7	551790000	49185000	179630000	2.60202e+08	0.00718265	1095500000	1168900000	926980000	1.06379e+09	0.0318566
	PP08607	AA9	copper-dependent lytic polysaccharide monooxygenases	249	26.331	10	5	7	12	14	14	7873700000	363660000	1166600000	3.13465e+09	0.0865295	187540000000	184960000000	194200000000	188900000000	5.65684
Non-CAZy proteins	PP00049		UDP-N-acetylmuramate dehydrogenase activity	560	60.23	8	9	9	12	11	11	319730000	706520000	583340000	536530000	0.0148105	4348600000	5044700000	3570100000	4.32113e+09	0.129402
	PP00060		unknown	176	19.453	2	2	2	2	2	3	147910000	47814000	39580000	7.84347e+07	0.00216512	179870000	159170000	194460000	1.77833e+08	0.00532544
	PP00139		unknown	418	44.449	16	16	14	14	14	14	10508000000	12421000000	12415000000	1.17813e+10	0.325214	2961400000	2642200000	3068000000	2.89053e+09	0.0865605
	PP00157		serine-type peptidase activity	524	58.131	8	8	7	13	13	13	782380000	313660000	315780000	4.70607e+08	0.0129907	4268500000	4049700000	3940500000	4.08623e+09	0.122367
	PP00188		unknown	508	56.681	14	14	13	10	9	13	449690000	303230000	217850000	323590000	0.00893243	162250000	156860000	156300000	158470000	0.00474558
	PP00308		unknown	496	54.423	9	10	10	11	9	9	465780000	437410000	371910000	4.25033e+08	0.0117327	287230000	290510000	349280000	3.09007e+08	0.00925358
	PP00321		gammaherpesvirus capsid protein	186	17.823	4	4	4	4	4	4	3552900000	3671600000	4763700000	3.99607e+09	0.110308	4889300000	4121300000	4594600000	4.53507e+09	0.135808
	PP00334		peptidase family	445	47.261	0	0	0	8	8	8	0	0	0	0	0	171450000	136910000	175510000	161290000	0.00483003
	PP00410		neutral ceramidase	762	83.07	8	6	3	6	5	6	61271000	34946000	24736000	4.03177e+07	0.00111294	49973000	65994000	37706000	5.12243e+07	0.00153398
	PP00414		unknown	240	27.105	2	1	0	3	0	2	4540800	3224500	0	2.58843e+06	7.14516e-05	7773100	0	8974900	5.58267e+06	0.00016718
	PP00450		semialdehyde dehydrogenase	318	34.665	0	0	0	1	0	3	0	0	0	0	0	12032000	0	12682000	8238000	0.000246697
	PP00472		unknown	741	80.496	24	23	22	29	27	27	1725200000	2115900000	2956400000	2.26583e+09	0.0625465	4916800000	5718000000	4321400000	4985400000	0.149294
	PP00500		isochorismatase family	241	26.29	10	10	9	4	4	5	1568600000	8139500000	4474000000	4.72737e+09	0.130495	306360000	274800000	267850000	2.83003e+08	0.00847488
	PP00563		acid phosphatase	453	49.768	8	7	7	6	6	5	143960000	120730000	182010000	148900000	0.00411026	119540000	115100000	134060000	122900000	0.00368039
	PP00572		unknown	301	30.643	4	4	3	3	3	4	4034700000	2036900000	2972700000	3.01477e+09	0.0832201	3286500000	1581400000	6015700000	3.62787e+09	0.108641
	PP00581		glutamate carboxypeptidase	769	84.893	0	0	0	2	3	3	0	0	0	0	0	14746000	12274000	11752000	12924000	0.000387025
	PP00619		lipase	530	58.505	23	22	20	22	21	21	11205000000	28808000000	11085000000	1.70327e+10	0.470173	12869000000	11903000000	13177000000	1.26497e+10	0.37881
	PP00737		amidase	532	56.877	13	13	12	6	6	7	756220000	992450000	897380000	8.82017e+08	0.0243473	69234000	75647000	76742000	7.38743e+07	0.00221226
	PP00761		unknown	322	34.619	13	9	8	6	7	6	4382000000	1244800000	1556600000	2.39447e+09	0.0660973	700900000	942030000	541010000	727980000	0.0218002
	PP00811		unknown	181	17.448	3	3	3	2	2	2	1124700000	2376200000	1798500000	1.76647e+09	0.0487618	1897100000	3611600000	2086800000	2.53183e+09	0.0758188
	PP00826		sugar (and other) transporter	558	60.109	1	2	4	3	3	3	28106000	39069000	133690000	66955000	0.00184824	146270000	112130000	116560000	1.24987e+08	0.00374288
	PP00852		high-affinity glucose transporter	541	59.431	2	3	3	3	3	2	40031000	22547000	75184000	4.59207e+07	0.0012676	83131000	100380000	38481000	7.39973e+07	0.00221594
	PP00869		unknown	276	29.372	3	3	1	4	5	4	0	39414000	0	13138000	0.000362664	183140000	85841000	209780000	159587000	0.00477903
	PP00871		unknown	429	47.505	0	0	0	2	0	6	0	0	0	0	0	20786000	0	35401000	18729000	0.000560863
	PP00926		unknown	666	72.618	13	11	11	11	12	12	440060000	511260000	583190000	5.11503e+08	0.0141196	322990000	348700000	282880000	318190000	0.00952859
	PP00931		metallo-dependent phosphatase-like protein	622	68.634	14	12	14	13	14	10	1367000000	1559800000	2309800000	1.74553e+09	0.048184	732440000	871040000	761890000	7.88457e+08	0.0236113
	PP00984		unknown	473	51.974	13	12	13	13	13	14	5168300000	5485300000	13088000000	7.91387e+09	0.218456	9905000000	6200400000	14025000000	1.00435e+10	0.300764
	PP01003		flavin containing amine oxidoreductase	529	59.321	8	8	10	4	2	4	207480000	304250000	827750000	4.46493e+08	0.0123251	30887000	20309000	55337000	35511000	0.00106342
	PP01004		serine carboxypeptidase	503	55.054	0	4	4	0	0	0	0	161120000	439450000	200190000	0.00552608	0	0	0	0	0
	PP01011		unknown	210	21.89	2	2	2	1	1	1	145490000	199140000	115700000	1.53443e+08	0.00423568	10925000	8629100	10362000	9.97203e+06	0.000298625
	PP01121		elongation factor 1-gamma 2	404	45.66	0	0	0	5	0	7	0	0	0	0	0	235070000	0	379020000	2.04697e+08	0.00612989
	PP01137		unknown	220	23.846	1	4	5	2	1	3	8104400	42132000	87762000	4.59995e+07	0.00126978	25076000	5264200	32014000	2.07847e+07	0.000622424
	PP01143		actin beta/gamma	375	41.724	2	2	2	1	2	1	15118000	20052000	23559000	1.95763e+07	0.000540388	18062000	24790000	16459000	1.97703e+07	0.000592047
	PP01191		aspartic-type endopeptidase	484	50.361	0	2	2	2	2	1	0	44441000	79189000	41210000	0.00113757	29184000	35592000	19650000	28142000	0.000842747
	PP01236		carboxypeptidase S1 -like protein	556	61.62	17	17	16	16	17	16	57380000000	83311000000	106300000000	8.23303e+10	2.27266	36298000000	37002000000	36007000000	3.64357e+10	1.09111
	PP01245		triacylglycerol lipase	538	58.711	5	8	7	4	6	4	24976000	75676000	42947000	4.78663e+07	0.00132131	38503000	38537000	23932000	3.36573e+07	0.00100791
	PP01263		unknown	342	35.666	1	1	2	0	0	0	8772400	5991600	12205000	8.98967e+06	0.000248152	0	0	0	0	0
	PP01353		unknown	135	14.841	1	0	0	3	0	3	42831000	0	0	14277000	0.000394105	66426000	0	53588000	4.00047e+07	0.00119799
	PP01367		ATP phosphoribosyltransferase	305	32.648	0	0	0	1	0	2	0	0	0	0	0	4482300	0	6959400	3813900	0.000114212
	PP01376		unknown	595	63.476	9	7	9	8	9	8	1293200000	1475200000	2009400000	1592600000	0.0439624	430100000	828250000	359850000	539400000	0.016153
	PP01396		gamma-glutamyltranspeptidase	585	62.912	9	7	7	10	9	7	134170000	65367000	70283000	89940000	0.00248272	199970000	244900000	248430000	231100000	0.00692057
	PP01772		unknown	252	27.238	1	4	3	0	3	0	0	201940000	131700000	1.11213e+08	0.00306995	0	76095000	0	25365000	0.000759586
	PP01893		unknown	155	17.303	7	6	6	8	8	8	6924200000	692320000	1709700000	3108740000	0.0858142	13826000000	13650000000	17283000000	1.49197e+10	0.446788
	PP01894		phospholipase	630	70.192	16	17	8	16	17	17	674500000	1625500000	244300000	848100000	0.0234111	2075000000	1976100000	1754100000	1.93507e+09	0.0579479
	PP01969		autophagy-related protein	313	34.786	3	2	4	4	5	5	14683000	16656000	53277000	2.82053e+07	0.000778585	38174000	39608000	45452000	41078000	0.00123013
	PP02029		serine threonine kinase	270	29.486	2	0	2	0	0	0	0	0	11018000	3.67267e+06	0.000101381	0	0	0	0	0
	PP02051		ribonuclease	257	28.366	14	14	13	13	14	12	70577000000	35592000000	73988000000	6.00523e+10	1.65769	54319000000	49977000000	44032000000	4.94427e+10	1.48062
	PP02135		arylsulfatase	756	84.559	1	0	1	4	3	4	0	0	12357000	4119000	0.000113702	30989000	26231000	30761000	29327000	0.000878233
	PP02158		glutaminase	684	73.262	15	15	15	15	15	15	3868000000	1681400000	3031300000	2.86023e+09	0.0789544	3809000000	4611000000	3432900000	3.95097e+09	0.118317
	PP02161		unknown	192	20.081	2	2	2	2	2	2	2529700000	805910000	665020000	1.33354e+09	0.0368114	387230000	325920000	408640000	373930000	0.0111978
	PP02242		unknown	333	35.624	3	2	3	3	3	3	57479000	30141000	69778000	52466000	0.00144828	133130000	157860000	141420000	1.44137e+08	0.00431635
	PP02243		NAD dependent epimerase/dehydratase	292	31.624	0	0	0	1	0	4	0	0	0	0	0	8642500	0	14118000	7.58683e+06	0.000227197
	PP02286		unknown	310	32.207	5	6	3	5	5	6	73597000	202500000	128730000	1.34942e+08	0.00372497	224290000	110790000	283090000	2.06057e+08	0.00617062
	PP02386		nuclear transport factor	125	13.861	0	5	1	5	0	5	0	120790000	85283000	68691000	0.00189616	1036700000	0	933370000	656690000	0.0196654
	PP02425		vacuolar protease	395	43.111	6	0	4	5	6	5	109950000	0	149520000	86490000	0.00238748	182810000	187030000	226540000	1.98793e+08	0.00595311
	PP02461		glutathione S-transferase	266	29.673	10	11	10	12	8	14	754060000	860810000	276800000	6.30557e+08	0.017406	1901600000	403160000	3736200000	2.01365e+09	0.0603013
	PP02492		ribonuclease	414	46.385	3	2	4	4	3	3	49768000	21118000	68199000	4.63617e+07	0.00127978	47630000	46182000	52213000	48675000	0.00145763
	PP02536		endothelin-converting enzyme	777	87.547	22	1	13	28	25	25	263370000	16432000	77198000	119000000	0.0032849	1104900000	855880000	991290000	9.84023e+08	0.0294678
	PP02576		D-galacturonate reductase	413	45.527	0	0	0	1	0	2	0	0	0	0	0	0	0	7373700	2457900	7.36048e-05
	PP02607		glutaminase	820	91.591	0	0	0	5	6	4	0	0	0	0	0	36100000	31333000	37431000	3.49547e+07	0.00104676
	PP02620		unknown	532	59.624	0	0	0	16	0	17	0	0	0	0	0	297770000	0	563770000	287180000	0.00859996
	PP02669		probable aldose 1-epimerase	452	49.057	21	19	18	17	18	17	76460000000	27296000000	34721000000	46159000000	1.27418	25451000000	32120000000	20677000000	2.60827e+10	0.781077
	PP02750		secreted thaumatin-like protein	250	26.802	5	4	5	3	4	4	1492200000	690110000	1714500000	1.29894e+09	0.0358561	783750000	849480000	809430000	814220000	0.0243828
	PP02881		unknown	135	15.323	0	0	0	1	0	2	0	0	0	0	0	9163600	0	15454000	8.20587e+06	0.000245735
	PP02890		serine-type carboxypeptidase	537	60.747	9	8	10	10	9	10	14039000000	17630000000	24937000000	1.88687e+10	0.520854	12359000000	16962000000	10215000000	1.31787e+10	0.394651
	PP02932		repressible alkaline phosphatase	606	66.152	1	0	0	14	14	12	4332700	0	0	1.44423e+06	3.98669e-05	561670000	419750000	610080000	530500000	0.0158865
	PP02974		acetate permease	291	30.953	0	1	2	1	2	1	0	10750000	13844000	8198000	0.000226299	0	0	0	0	0
	PP03011		di-copper centre-containing protein	576	63.012	1	1	2	8	8	8	6353900	6784000	14020000	9.05263e+06	0.00024989	250530000	191050000	346910000	262830000	0.00787077
	PP03042		maltose permease	541	60.278	0	2	0	1	1	1	0	6410300	0	2.13677e+06	5.89837e-05	12936000	24500000	12939000	1.67917e+07	0.000502847
	PP03083		prolyl oligopeptidase family	158	18.359	5	0	0	5	5	5	161070000	0	0	53690000	0.00148207	545860000	639750000	340560000	5.08723e+08	0.0152343
	PP03084		dipeptidyl-peptidase	558	61.001	14	0	0	15	16	14	282390000	0	0	94130000	0.00259838	1120600000	1270800000	657510000	1.0163e+09	0.0304344
	PP03092		unknown	260	29.116	1	2	0	3	2	5	4911800	8114200	0	4342000	0.000119857	84322000	11913000	308120000	134785000	0.0040363
	PP03136		carboxylesterase	439	48.607	9	9	8	8	8	8	1114200000	2605100000	2276900000	1.99873e+09	0.0551734	1079200000	1065200000	1089300000	1077900000	0.032279
	PP03146		unknown	283	31.013	0	0	0	2	2	1	0	0	0	0	0	7452600	13082000	7452500	9.32903e+06	0.000279369
	PP03202		phospholipase C PLC-C	456	50.206	17	14	14	14	13	13	11290000000	2501600000	7006200000	6932600000	0.191369	2109900000	1930500000	2071300000	2.03723e+09	0.0610074
	PP03252		leucine aminopeptidase	566	64.418	0	0	0	7	1	12	0	0	0	0	0	65926000	2820000	144190000	7.09787e+07	0.00212554
	PP03255		Probable Xaa-Pro aminopeptidase	465	51.398	0	0	0	10	0	13	0	0	0	0	0	209150000	0	403900000	204350000	0.00611951
	PP03338		non-specific phospholipase	458	50.017	14	14	14	16	14	15	795700000	793560000	569330000	719530000	0.019862	1868700000	1359500000	2189900000	1.80603e+09	0.0540839
	PP03473		histidine phosphatase superfamily	466	51.671	6	6	5	6	6	6	113900000	175150000	118690000	1.35913e+08	0.00375177	129210000	142770000	114370000	1.28783e+08	0.00385657
	PP03487		oxalate decarboxylase	461	50.549	20	21	21	12	11	7	43476000000	136700000000	323260000000	167812000000	4.63231	2398700000	2125800000	5495800000	3340100000	0.100023
	PP03539		serine/threonine-protein kinase	2042	223.29	1	2	1	2	2	2	224330000	343330000	183320000	2.50327e+08	0.00691006	695100000	428620000	979910000	701210000	0.0209986
	PP03616		tripeptidyl-peptidase	644	70.011	2	3	0	3	4	2	9536600	17391000	0	8.97587e+06	0.000247771	58344000	88410000	59492000	6.87487e+07	0.00205876
	PP03617		D/L-glyceraldehyde reductase	394	44.088	6	8	5	12	4	14	80386000	145250000	34560000	86732000	0.00239416	1991800000	26245000	2569600000	1529215000	0.0457942
	PP03634		NPC intracellular sterol transporter 1-related protein	1273	139.62	1	0	0	4	0	4	7991500	0	0	2.66383e+06	7.35329e-05	31507000	0	58681000	3.00627e+07	0.000900263
	PP03638		hypothetical protein	719	79.848	0	0	0	4	2	6	0	0	0	0	0	12013000	6347800	34088000	1.74829e+07	0.000523548
	PP03643		unknown	394	41.818	3	2	2	5	5	5	93945000	31392000	35762000	5.36997e+07	0.00148233	158170000	252010000	515290000	308490000	0.00923811
	PP03651		unknown	158	16.32	8	8	8	8	8	8	27328000000	8891700000	10435000000	1.55516e+10	0.429288	15174000000	12448000000	10931000000	12851000000	0.384839
	PP03788		UNC93-like protein	509	56.749	0	0	0	1	2	1	0	0	0	0	0	6941400	17960000	8083600	10995000	0.000329259
	PP03789		phosphatidylglycerol/phosphatidylinositol transfer protein	176	19.187	4	5	5	5	4	5	456360000	484230000	521340000	487310000	0.0134518	512220000	142100000	812050000	488790000	0.0146374
	PP03869		mannitol-1-phosphate 5-dehydrogenase	395	43.659	2	0	0	6	0	7	11258000	0	0	3.75267e+06	0.000103589	64766000	0	63336000	4.27007e+07	0.00127872
	PP03948		glucose-6-phosphate isomerase	553	61.585	0	0	0	7	0	12	0	0	0	0	0	119000000	0	188430000	1.02477e+08	0.00306879
	PP03966		phytanoyl-CoA dioxygenase family protein	418	46.038	0	0	0	1	0	4	0	0	0	0	0	21263000	0	34169000	1.84773e+07	0.000553326
	PP03984		unknown	569	61.034	8	11	9	11	11	11	96404000	462590000	221210000	260068000	0.00717896	955380000	1112800000	877080000	9.81753e+08	0.0293998
	PP04021		cobalamin-independent methionine synthase	785	87.429	0	0	0	2	0	5	0	0	0	0	0	20646000	0	32674000	1.77733e+07	0.000532244
	PP04028		unknown	137	15.205	0	1	0	6	0	6	0	0	0	0	0	92551000	0	182660000	91737000	0.00274718
	PP04048		aorsin	667	73.458	3	7	4	0	0	1	29627000	1041600000	761080000	610769000	0.0168598	0	0	110120000	3.67067e+07	0.00109923
	PP04059		aspartic-type endopeptidase	474	49.607	1	2	0	2	0	2	45286000	26911000	0	2.40657e+07	0.000664313	31667000	0	29051000	2.02393e+07	0.000606092
	PP04079		unknown	396	41.094	9	9	9	9	8	9	47787000000	63951000000	79165000000	6.36343e+10	1.75657	28350000000	34134000000	26156000000	2.95467e+10	0.884811
	PP04090		macoilin family	173	16.794	4	3	3	4	4	4	1222000000	1697600000	997560000	1305720000	0.0360433	3975400000	4516500000	4751800000	4.41457e+09	0.1322
	PP04096		oxygenase	177	20.103	0	0	0	2	0	3	0	0	0	0	0	42037000	0	87357000	4.31313e+07	0.00129162
	PP04148		unknown	118	12.94	5	4	4	5	5	5	2447600000	202490000	437320000	1.02914e+09	0.0284085	1087800000	1488400000	1717900000	1.43137e+09	0.042864
	PP04151		dipeptidyl peptidase	707	78.981	1	1	1	13	0	17	6799200	10060000	9558700	8.80597e+06	0.000243081	48862000	0	819880000	2.89581e+08	0.00867185
	PP04257		squalestatin S1 biosynthesis cluster protein	1204	126.7	12	10	12	10	11	9	324730000	169200000	270320000	254750000	0.00703216	184090000	224090000	129150000	179110000	0.00536367
	PP04305		unknown	167	18.234	4	4	4	4	3	4	28533000000	50372000000	39408000000	3.94377e+10	1.08864	9378300000	14934000000	7488200000	1.06002e+10	0.317435
	PP04325		unknown	488	54.598	0	0	0	3	3	3	0	0	0	0	0	34329000	33791000	32242000	33454000	0.00100182
	PP04350		unknown	246	26.235	0	0	0	2	2	2	0	0	0	0	0	279620000	338800000	148420000	2.55613e+08	0.00765465
	PP04437		Xaa-Pro aminopeptidase	650	72.76	6	2	1	12	7	15	22649000	10530000	11824000	15001000	0.00041409	238400000	42647000	451060000	2.44036e+08	0.00730795
	PP04514		unknown	89	10.129	4	5	3	5	4	5	555530000	1749200000	145040000	816590000	0.0225413	3342900000	1758400000	5045100000	3.38213e+09	0.101282
	PP04573		unknown	398	40.662	0	2	1	5	5	3	0	61944000	36062000	3.26687e+07	0.000901791	2160600000	3946800000	87323000	2.06491e+09	0.0618362
	PP04598		superoxide dismutase [Cu-Zn]	154	15.834	1	0	0	11	6	12	18477000	0	0	6159000	0.000170014	2369900000	64431000	20874000000	7.76944e+09	0.232665
	PP04599		transaldolase	324	35.547	2	1	1	3	2	5	7745900	8797900	13196000	9.91327e+06	0.000273648	28764000	8640200	54123000	3.05091e+07	0.000913631
	PP04606		peptidoglycan deacetylase	308	35.398	1	2	1	14	0	15	13506000	27228000	24995000	2.19097e+07	0.000604798	259020000	0	1521900000	593640000	0.0177773
	PP04617		unknown	301	30.702	2	2	2	2	2	2	64368000	79110000	122740000	8.87393e+07	0.00244958	77434000	79009000	70147000	75530000	0.00226184
	PP04677		carboxypeptidase S1 homolog	612	68.273	22	22	22	20	20	18	16602000000	26694000000	28164000000	23820000000	0.657531	7218400000	9032700000	5491200000	7.24743e+09	0.217033
	PP04694		unknown	341	37.004	0	0	0	4	0	3	0	0	0	0	0	57960000	0	57251000	3.84037e+07	0.00115004
	PP04759		ssDNA binding protein	143	15.484	0	2	0	7	7	7	0	5630300	0	1.87677e+06	5.18066e-05	489180000	539920000	738910000	5.89337e+08	0.0176484
	PP04797		altered inheritance of mitochondria protein homolog	315	34.967	3	0	0	7	7	7	30204000	0	0	10068000	0.000277919	201780000	132820000	237300000	1.90633e+08	0.00570875
	PP04811		FAD-linked oxidoreductase	581	63.302	23	23	21	22	24	23	1136300000	1215300000	772910000	1.0415e+09	0.0287498	1299100000	1314500000	1125000000	1246200000	0.037319
	PP04904		lipase	293	31.127	6	6	6	7	7	6	11175000000	2941800000	2939800000	5.68553e+09	0.156944	28825000000	34826000000	25409000000	2.96867e+10	0.889003
	PP04907		antigenic thaumatin-like protein	157	16.339	6	4	5	6	4	6	732670000	86557000	107280000	3.08836e+08	0.00852515	123290000	118490000	150250000	1.30677e+08	0.00391327
	PP04967		malate dehydrogenase	340	35.897	5	0	0	17	0	17	6846800	0	0	2.28227e+06	6.30001e-05	579810000	0	954760000	5.11523e+08	0.0153182
	PP05033		saccharolysin	719	81.529	0	0	0	5	0	9	0	0	0	0	0	55156000	0	106320000	5.38253e+07	0.00161187
	PP05162		heat shock 70 kDa protein	627	68.906	0	0	0	2	0	6	0	0	0	0	0	79818000	0	160260000	80026000	0.00239648
	PP05223		unknown	378	40.463	7	6	7	6	7	5	323190000	318470000	471190000	370950000	0.0102398	192440000	242040000	204080000	2.12853e+08	0.00637415
	PP05234		calmodulin	149	17.013	0	6	3	7	0	6	0	65457000	32767000	3.27413e+07	0.000903797	43810000	0	72260000	38690000	0.00115862
	PP05245		aspergillopepsin-2	264	28.087	2	2	2	2	2	2	55690000	10957000	11524000	26057000	0.000719282	928750000	934370000	817970000	8.93697e+08	0.0267628
	PP05283		MFS-type transporter	573	61.71	2	2	2	2	3	3	208090000	255660000	377160000	2.80303e+08	0.00773754	170550000	379630000	215200000	2.55127e+08	0.00764008
	PP05347		short-chain dehydrogenase/reductase	267	28.337	0	0	0	2	0	3	0	0	0	0	0	13784000	0	19830000	1.12047e+07	0.000335537
	PP05393		cytochrome protein	136	14.35	3	3	3	4	1	4	32339000	20619000	55288000	36082000	0.000996014	314090000	3009600	732630000	3.4991e+08	0.0104785
	PP05399		secretory lipase	475	50.384	2	1	0	0	1	0	4651900	0	0	1.55063e+06	4.28039e-05	0	0	0	0	0
	PP05423		lactoylglutathione lyase	321	36.837	0	0	0	11	2	11	0	0	0	0	0	240370000	13416000	629280000	2.94355e+08	0.00881483
	PP05473		UNC93-like protein	501	54.827	0	0	2	3	3	3	0	0	18716000	6.23867e+06	0.000172213	134330000	180690000	130520000	1.48513e+08	0.00444741
	PP05544		S-methyl-5'-thioadenosine phosphorylase	309	33.688	0	0	0	2	0	2	0	0	0	0	0	9078100	0	25964000	11680700	0.000349793
	PP05590		FAD-linked oxidoreductase	792	85.971	9	9	7	9	9	9	1101000000	2070700000	392580000	1.18809e+09	0.0327963	2282700000	2317900000	2611400000	2404000000	0.0719907
	PP05850		unknown	253	26.995	4	3	4	2	2	2	73901000	20099000	60471000	5.14903e+07	0.00142135	30753000	36058000	19940000	28917000	0.000865955
	PP05923		di-copper centre-containing protein	261	29.93	2	0	2	3	2	2	10281000	0	8507800	6.26293e+06	0.000172883	96870000	16731000	31284000	48295000	0.00144625
	PP05965		calnexin homolog	560	62.339	0	0	0	1	0	2	0	0	0	0	0	124800000	0	74806000	6.65353e+07	0.00199248
	PP05977		thioredoxin-disulfide reductase	374	39.984	0	0	0	1	0	2	0	0	0	0	0	4881700	0	8050500	4.31073e+06	0.00012909
	PP06020		eukaryotic aspartyl protease	452	48.944	5	10	11	0	0	1	15938000	71967000	827170000	305025000	0.00841996	0	0	6680200	2.22673e+06	6.66822e-05
	PP06058		RNA-binding protein	388	41.057	0	2	0	2	0	2	0	12625000	0	4.20833e+06	0.000116168	9544300	0	8031900	5.85873e+06	0.000175447
	PP06186		phosphoesterase family protein	400	44.093	0	1	2	0	0	0	0	10157000	0	3.38567e+06	9.34585e-05	0	0	0	0	0
	PP06199		carboxypeptidase Y homolog A	558	62.844	0	0	0	2	2	1	0	0	0	0	0	14066000	9582400	8999400	10882600	0.000325893
	PP06265		cell wall protein	194	20.606	3	1	2	3	3	2	18418000	5886900	10937000	11747300	0.000324274	17076000	11304000	26172000	18184000	0.000544542
	PP06276		aspergillopepsin-2	275	28.936	3	3	3	3	3	3	11783000000	73007000000	134090000000	72960000000	2.014	8235500000	5370100000	7017500000	6.87437e+09	0.205861
	PP06289		carboxy-cis,cis-muconate cyclase	389	43.655	0	1	0	3	0	5	0	3743200	0	1.24773e+06	3.44426e-05	15006000	0	70244000	2.84167e+07	0.000850972
	PP06353		unknown	350	37.182	0	0	0	1	0	2	0	0	0	0	0	0	0	20861000	6.95367e+06	0.000208236
	PP06364		unknown	151	15.993	3	3	3	3	2	3	14838000000	3938200000	8219500000	8.99857e+09	0.248398	548850000	194420000	833800000	525690000	0.0157424
	PP06381		ribose-5-phosphate isomerase	321	34.364	0	0	0	5	0	8	0	0	0	0	0	69190000	0	127650000	6.56133e+07	0.00196487
	PP06480		unknown	293	32.967	0	0	0	3	3	4	0	0	0	0	0	19700000	18658000	52018000	3.01253e+07	0.00090214
	PP06493		meiotically up-regulated gene	536	59.479	21	21	19	21	21	21	6233800000	9152100000	5586700000	6.99087e+09	0.192977	2902800000	2994900000	2820300000	2906000000	0.0870237
	PP06509		cyanate hydratase	160	17.727	1	1	1	5	1	5	10206000	13157000	12780000	1.20477e+07	0.000332566	76119000	3102000	452580000	177267000	0.00530848
	PP06574		unknown	514	56.84	3	2	4	4	4	3	28798000	12916000	28055000	2.32563e+07	0.000641972	19123000	27180000	19367000	21890000	0.000655523
	PP06616		unknown	336	37.141	4	0	1	6	6	6	28546000	0	26329000	1.82917e+07	0.000504926	302580000	283500000	393510000	326530000	0.00977834
	PP06631		galactoside-binding lectin	814	92.608	2	1	0	25	6	30	8395200	3607100	0	4.00077e+06	0.000110438	1681100000	9072500	3750900000	1.81369e+09	0.0543132
	PP06739		rho GDP-dissociation inhibitor	197	22.052	2	4	6	2	1	3	536610000	3733300000	23817000000	9.3623e+09	0.258439	531680000	235760000	775300000	5.14247e+08	0.0153997
	PP06921		general amino-acid permease	555	59.982	1	1	2	3	3	2	3474100	3189500	5449900	4.03783e+06	0.000111461	18120000	50494000	16313000	28309000	0.000847748
	PP06948		penicillopepsin	392	40.873	16	17	17	14	14	16	15997000000	93671000000	404640000000	171436000000	4.73235	12363000000	11967000000	13185000000	12505000000	0.374477
	PP07015		glutathione S-transferase	234	25.899	0	0	0	2	0	3	0	0	0	0	0	8951700	0	19066000	9.33923e+06	0.000279675
	PP07035		amidase	596	64.718	2	1	1	0	0	0	2245300	4222200	2897100	3.12153e+06	8.61673e-05	0	0	0	0	0
	PP07037		unknown	357	39.064	0	0	0	3	3	3	0	0	0	0	0	33719000	30864000	36722000	3.37683e+07	0.00101123
	PP07039		unknown	330	37.698	1	1	0	7	2	8	285920000	107320000	0	131080000	0.00361835	533050000	20675000	432770000	3.28832e+08	0.00984727
	PP07042		catalase-peroxidase	745	83.099	0	0	0	21	0	22	0	0	0	0	0	754570000	0	1410700000	7.21757e+08	0.0216139
	PP07083		unknown	191	20.082	6	6	6	7	6	6	27053000000	51109000000	19464000000	32542000000	0.898295	29781000000	41296000000	26981000000	32686000000	0.978822
	PP07092		phosphoglycerate mutase	363	40.178	3	2	1	2	3	3	22523000	12850000	0	11791000	0.000325481	14612000	14736000	20513000	1.66203e+07	0.000497716
	PP07127		histidine phosphatase superfamily	519	57.439	13	13	13	11	12	10	3169400000	3474900000	5037900000	3.89407e+09	0.107492	1384700000	1577100000	1491400000	1484400000	0.0444522
	PP07166		adenosylhomocysteinase	448	48.818	0	0	0	2	0	7	0	0	0	0	0	18277000	0	29464000	1.59137e+07	0.000476554
	PP07174		unknown	116	12.227	2	2	2	2	2	2	318890000	824940000	580720000	574850000	0.0158683	491180000	466150000	442430000	4.66587e+08	0.0139725
	PP07224		unknown	446	48.013	2	1	1	1	1	0	11961000	11730000	15512000	1.30677e+07	0.000360722	8187700	5869800	0	4.68583e+06	0.000140323
	PP07238		alanine--glyoxylate aminotransferase	386	41.568	1	0	1	5	0	5	9834200	0	23793000	1.12091e+07	0.000309417	49867000	0	91692000	4.71863e+07	0.00141305
	PP07262		unknown	172	18.766	0	0	0	4	0	4	0	0	0	0	0	24880000	0	51540000	2.54733e+07	0.00076283
	PP07361		cytidine deaminase	102	10.791	0	1	0	2	0	2	0	4858900	0	1.61963e+06	4.47086e-05	41194000	0	89639000	43611000	0.00130598
	PP07445		histidine phosphatase superfamily	529	58.628	0	7	6	0	0	0	0	173780000	191740000	121840000	0.00336329	0	0	0	0	0
	PP07470		membrane-associating domain	175	19.249	2	2	2	2	2	1	40778000	37214000	76160000	51384000	0.00141841	56988000	57407000	56028000	5.68077e+07	0.00170117
	PP07479		purple acid phosphatase	496	53.995	0	1	1	6	6	5	0	35601000	16639000	1.74133e+07	0.000480681	37206000	39331000	46702000	4.10797e+07	0.00123018
	PP07495		guanyl-specific ribonuclease	130	13.966	3	3	3	3	3	3	14474000000	8651200000	16522000000	1.32157e+10	0.364809	4861900000	5720400000	4297200000	4.95983e+09	0.148528
	PP07510		unknown	384	42.491	3	1	2	13	14	10	10230000	6397400	8936400	8.52127e+06	0.000235223	470070000	724770000	42616000	4.12485e+08	0.0123524
	PP07512		unknown	156	16.667	4	4	4	4	4	4	3000600000	1856500000	1541300000	2132800000	0.0588742	595380000	706680000	761370000	687810000	0.0205973
	PP07516		tripeptidyl-peptidase	600	64.758	12	7	8	12	10	12	2168100000	167200000	212100000	8.49133e+08	0.0234396	716980000	358140000	1020000000	6.98373e+08	0.0209136
	PP07519		unknown	153	15.364	2	1	1	2	2	1	280880000	416490000	483510000	3.93627e+08	0.0108657	303450000	460640000	450310000	404800000	0.0121222
	PP07531		phosphate-repressible acid phosphatase	413	45.525	11	12	11	11	11	10	3699300000	6835700000	7777200000	6.10407e+09	0.168498	6276500000	7152700000	5002500000	6143900000	0.183987
	PP07558		catalase	706	77.554	39	37	37	34	34	34	34412000000	16628000000	28638000000	2.65593e+10	0.733148	5131300000	4633500000	5500300000	5.08837e+09	0.152377
	PP07573		cupredoxin superfamily protein	252	25.659	1	2	1	2	2	1	79465000	421480000	419710000	306885000	0.00847131	1554900000	2530900000	481220000	1522340000	0.0455883
	PP07574		unknown	228	23.972	3	4	3	4	4	4	140930000	502040000	238290000	2.93753e+08	0.00810882	1082400000	771580000	2054400000	1.30279e+09	0.0390137
	PP07594		calcineurin-like phosphoesterase	620	69.544	3	0	0	8	2	9	4636500	0	0	1545500	4.26622e-05	142930000	13939000	455190000	2.0402e+08	0.00610962
	PP07756		putative extracellular serine-rich protein	825	88.922	18	17	18	17	16	17	11245000000	14469000000	8638600000	1.14509e+10	0.316092	2636200000	2209800000	2894700000	2.58023e+09	0.0772682
	PP07806		unknown	142	15.856	2	3	3	4	4	4	321980000	160110000	204460000	228850000	0.00631721	214550000	257420000	248460000	2.40143e+08	0.00719139
	PP07830		cell redox homeostasi	262	28.652	0	0	0	2	0	2	0	0	0	0	0	13233000	0	28037000	1.37567e+07	0.00041196
	PP07842		glutaminase	689	75.775	23	23	22	22	22	22	40622000000	36047000000	56742000000	4.44703e+10	1.22757	23905000000	24479000000	26557000000	2.49803e+10	0.748067
	PP07845		unknown	207	20.68	6	6	6	6	6	6	3174500000	3800800000	3682600000	3.55263e+09	0.0980675	2842400000	1958100000	2400100000	2400200000	0.0718769
	PP07895		unknown	243	25.594	1	1	0	3	3	3	43531000	20576000	0	21369000	0.000589874	169940000	109180000	222390000	167170000	0.00500611
	PP07908		formamidase	400	43.632	0	1	0	3	0	5	0	7828600	0	2.60953e+06	7.2034e-05	15945000	0	43469000	1.98047e+07	0.000593075
	PP08016		inorganic pyrophosphatase	353	39.188	0	0	0	0	0	2	0	0	0	0	0	0	0	10796000	3.59867e+06	0.000107766
	PP08039		lipase	328	35.3	1	0	0	4	4	3	322180000	0	0	1.07393e+08	0.0029645	2230500000	3283500000	3756300000	3090100000	0.0925368
	PP08069		aspartyl aminopeptidase	504	54.986	0	0	0	5	0	6	0	0	0	0	0	42853000	0	134970000	5.92743e+07	0.00177504
	PP08107		lipase	554	61.479	13	15	15	15	15	15	435060000	629100000	935040000	666400000	0.0183954	3805700000	3515400000	3832700000	3.71793e+09	0.111338
	PP08222		unknown	535	58.948	1	7	7	1	1	1	10331000	170880000	50627000	7.72793e+07	0.00213323	6988300	7628700	5489300	6702100	0.000200703
	PP08256		FAD-linked oxidoreductase	502	53.948	3	3	0	10	10	10	34945000	43227000	0	2.60573e+07	0.000719291	555360000	605660000	549350000	5.70123e+08	0.017073
	PP08300		lipase	521	57.189	10	11	10	11	9	9	2528800000	4049400000	4070100000	3.54943e+09	0.0979792	1036800000	947800000	1032900000	1.00583e+09	0.0301209
	PP08320		lactonohydrolase	314	34.705	5	5	5	7	8	7	49077000	77763000	91622000	7.28207e+07	0.00201015	104030000	150290000	80195000	111505000	0.00333915
	PP08336		monocarboxylate permease	448	47.463	0	1	2	1	2	0	0	17794000	43991000	20595000	0.000568508	0	14758000	0	4.91933e+06	0.000147315
	PP08369		unknown	108	11.079	0	0	0	1	0	2	0	0	0	0	0	11386000	0	11520000	7.63533e+06	0.000228649
	PP08392		unknown	160	17.884	0	0	0	0	0	2	0	0	0	0	0	0	0	12964000	4.32133e+06	0.000129408
	PP08472		unknown	1355	154.44	1	1	1	1	1	1	90995000	557840000	255980000	301605000	0.00832556	0	0	0	0	0
	PP08495		unknown	152	16.611	3	2	1	2	3	0	57457000	7442200	0	2.16331e+07	0.000597163	19693000	35049000	0	1.82473e+07	0.000546439
	PP08564		unknown	499	53.19	18	17	17	15	16	14	7607400000	1648600000	2991400000	4.08247e+09	0.112693	801950000	950370000	936510000	8.96277e+08	0.0268401
	PP08578		unknown	97	10.334	3	0	0	1	0	1	738690000	0	0	246230000	0.00679698	4127000	0	5601500	3.24283e+06	9.71106e-05
	PP08702		lysophospholipase	645	68.556	2	3	3	4	3	4	21498000	101690000	154040000	9.24093e+07	0.00255088	288930000	155370000	342000000	262100000	0.0078489
	PP08743		aminopeptidase	945	105.73	36	18	22	38	36	40	877280000	267420000	273630000	4.72777e+08	0.0130506	2394600000	1259000000	3443200000	2365600000	0.0708408
	PP08752		cytochrome c peroxidase	374	41.204	0	0	0	2	0	3	0	0	0	0	0	13636000	0	25845000	1.31603e+07	0.000394102
	PP08827		ABC transporter G family member	1089	119.52	0	0	0	0	1	2	0	0	0	0	0	0	3618600	5193600	2937400	8.7964e-05
The protein samples (E_CBAX1 and E_CBR) were prepared as the description in the section of Methods
CAYzymes, Carbohydrate-active enzymes
LFQ, label-free quantitative
GHs, glycoside hydrolases
CEs, carbohydrate esterases
PLs, polysaccharide lyases
AAs, auxiliary activities
*without a putative signal peptide
